# Supplementary material for: Prevalence, risk factors and outcome of congenital anomalies among neonatal admissions in OGBOMOSO, Nigeria
Source: BMC Pediatr. 2019 Apr 3;19:88. doi: 10.1186/s12887-019-1471-1 (PMC6446329; doi:10.1186/s12887-019-1471-1)
Supplement: Supplementary file 2 — Spreadsheet of study data in .dat format. (DAT 147 kb) [file 12887_2019_1471_MOESM2_ESM.dat]

sn	sex	age	gest_age	year	placeofbirth	weight	b_order	type_gest	mode_del	diagnosis	birthasph	deliv_superv	cong_anom	type_congenital	pren_diag	ass_condstr	mat_age	place_dom	mat_occ	mat_rel	mat_tribe	parity	anc	alcohol	smoke	folicacid	medik	chronic_illness	herbs	febrile	marital	uss	hospstay	status	mode_exit	age_death	sixmonths	maj_anom	weight_recode	gest_age_categoric	age_recode	birth_ordrecode	mat_agerecode	tribe_recode	parity_recode	anc_recoded	folicacid_recoded	fa_recode2	mode1
1	0	0	33	1	0	2	4	1	0	7	2	0	1	polydactyly all limbs	0			1		1	0	4	4				0	0	0	0	1	0	7	0	1			0	2		0	4		0	4	0	2	1	0
2	0	0	29	1	0	1.4	3	1	0	1	2	0	0		0	diarrhoea		1		0	0	3	4	0			0	0	0	1	1	1	19	1	1	19		0	1	1	0	4		0	4	1			1
3	1	3	99	1	1	3	3	1	0	8		0	0		0	sepsis		1		0	0	3	2			2	1			0	1		6	0	1		0	0	3	1	0	3		0	3	1			1
4	0	0	34	1	0	1.7	1	1	0	1	0	0	0		0	nnj		1		0	0	1	4	0	0		0	0			1	1	8	0	1		0	0	2	0	0	3		0	3	1	1	0	1
5	0	2		1	1	2.3	4	1	0	4	3	0	0		0			1		1		4	4	0			0	0	0	0	1	1	11	0	1			0	2	1	0	1		0	1	1			1
6	1	0	99	1	1	3.26	1	1	0	3	3	0	0		0			2		1	0	1	1	0	0		0	0	0	0	1	1	9	0	1			0	3		0	4			4	1			1
7	0	0	32	1	0	1.6	3	1	0	1	0	0	0		0	sepsis and nnj		2		0	0	3	0					0		0	1	1	12	0	1		0	0	2	0	0	1		0	1	1			1
8	0	7		1	1	2		1	0	4			0		0			1		1												1	1	0	2			0	2	1	0	3		0	3	0			1
9	1	0	34	1	0	1.5	1	1	0	7	2	0	1	VSD	0	nnj		2		0	1	1	4					0		0	1	1	17	0	1		1	1	1	0	0		3	0	2	0	0	0	1
10	1	0		1	1	3.2	3	1	0	3	2	0	0		0			2	trading	0	1	3	3	0	0		0	0	0	0	1	1	9	0	1		0	0	3		0								0
11	1	0	99	1	0	2.9		1	2	5	2	0	0		0	nnj		1			0		2				1			0	1		6	0	1			0	3	1	0	1		1	1	1			1
12	1	4	99	1	0	3.3	2		0	2	0	0	0		0			1		0	0	2	4							0	1	1	2	0	2			0	3		0	3		1	3	1			1
13	1	0	31	1	1	1.58	1	2	0	1	0	0	0		0	nnj		1		0	0	1						0	0	0	1	1	22	0	1		0	0	2	0	0			0		1			1
14	1	0	31	1	1	1.4	2	2	0	7	0	0	1	undescended testes	0			1		0	1	1						0	0	0	1	1	22	0	1			0	1	0	0		3	0	3	1	1	0	1
15	1	0	32	1	0	1.6	1		0	1	2	0	0		0	nnj		2		0	0	1	0								1		17	0	1			0	2	0	0	2		0	2	1			0
16	0	6	99	1	0	2.42	2	1	2	2	0	0	0		0			1		0	0	2	4							0	1	1	4	0	1		0	0	2	1	0	1		0	1				1
17	1	2	99	1	1	3.7	1	1	0	3	3	0	0			sepsis		1		1	0	1	2							0	1	1	12	0	1		0	0	3	1	0	2		1	1				1
18	1	0	27	1	0	1.26	2	2	0	1	0		0		0			1		0	0	1	0							0			37	0	1		0	0	1	1	0	1		0	1	0			1
19	1	2	99	1	0	2.748	2	1	2	4	0	0	0		0			1		0	0	2					0	0	0	0	1		4	0	1			0	3	0	0	2		0	2	1			1
20	0	4		1		4		1	2	2	0	0	0		0			1		0	0				0						1		4	0	1		0	0	3	0	0	1		0	1	1			1
21	0	0	31	1	0	1.294		1	2	1	1	0	0		0			2		1	0		0								1	0	38	0	1		0	0	1	1	0	2		0	1	0			1
22	1	4		1	0			1	0	2	0	0	0		0			1		0	0										1		4	0	1		0	0		0	0	2		0	2				1
23	0	1		1		2.91		1	0	4	0	0	0		0			1		0											1		1	0	1			0	3		0			0					1
24	1	2		1	1	3		1	0	4	0	1	0		0			1		1	0		4					0	0	0	1	0	9	0	1		0	0	3	1	0			0		0			1
25	0	3		1	1	2.5		1	0	2	0	0	0		0	sepsis		1		1	2									0	1		13	0	1			0	2		0			0					1
26	1	0	32	1	1	1.608		1	2	7	0	0	1	inguinoscrotal hernia	0			1		0	0		4				0		0	0	1		10	0	1			0	2		0		3	0	1	1	1	0	1
27	1	1	99	1	1	2.5		1	0	3	3	1	0		0			1		0	0		0							0	1		9	0	1		0	0	2		0								1
28	1	6	99	1	0	3.05		1	0	2	0	0	0		0			1		0	1									0	1	1	12	0	1		0	0	3		0			0		1			1
29	0	1	99	1	0	3.294	1	1	2	5	2		0		0			1		1	0	1	0										6	0	1			0	3		0			2					1
30	0	0		1	0	3.1		1	0	4	0	0	0		0			2		1	0												6	0	1			0	3	1	0			0		1			1
31	1	10		1	1		2	1	0	2	0	1	0		0		28	1		0	0	2									1		3	0	1			0		0	0			0		0			1
32	1	0		1	1	3		1	0	3	3	0	0		0			1		0	0										1		6	0	2			0	3	0	0			1					1
33	1	5	35	1	0	2.05	2	1	2	2	0	0	0		0		36	1		0	0	2	4							0	1	1	3	0	1		0	0	2	0	0	1		0	1	0			1
34	0	2		1		2.95		1	0	2	0	0	0		0			1		0	0										1		2	0	1		0	0	3		0			0					1
35	0	0	99	1	0	2.8		1	0	7	0	0	1	VSD	0			1		0	0		2	0	0	0	0	0	0	0	1		7	0	1		0	1	3		0	3		0	3	1			0
36	1	3		1	1	2.3	3	1	0	4	3	0	0		0			1		0	0	3	4							1	1		8	0	2			0	2		1	2	3	0	2				1
37	1	8		1	1	1.706	4	1	0	4	0	1	0		0		35	1	farming	0	0	4	0								1	0	15	0	1			0	2		0			0					0
38	1	1		1	0	2.9		1	0	0	0	0	0		0	nnj		1		0	0										1		7	0	1			0	3	1	0	2	5	0	2	1			1
39	0	5		1	0	3.56	2	1	0	2	0	0	0		0			2		0	0	2									1		2	0	1			0	3		0			0					1
40	0	7		1	1	2.9	2	1	0	7	0	0	1	CHD ?VSD ?PDA	0	sepsis	30	1		0	0	2	2	0	0			0		1	1	1	16	0	1		0	1	3	0	0	4	3	0	3	1	1	0	1
41	0	0	36	1	0	2.484	1	1	0	3	1	0	0		0	sepsis	38	1		0	0									0	1	1	5	0	1			0	2	0	0			0		1	0	0	1
42	1	5		1	0			1	0	4	0	0	0		0			1		0	0										1		4	0	1		0	0			0	3		0	3	1			0
43	1	3		1		3.5		1	0	2	0		0		0			1		0	0										1		4	0	1		0	0	3		1	4	4	0	4	0			1
44	0	0	33	1	0	1.626	6	1	0	1	0	0	0		0	nnj		1		0	0	6	4							0	1	1	16	0	1			0	2		0			0					1
45	0	1		1	1	3.1	4	1	0	7	0	1	1	right cleft lip and palate	0			2	trading	1	0	4	4	0	0		0	0	0	0	1		2	0	1			0	3	1	0	1	3	0	1	1	1	0	1
46	1	0	38	1	0	3.244		1	0	3	1	0	0		0	sepsis		1		0	3		0							0	1	0	7	0	1		0	0	3		0	2		0	2				1
47	1	1	99	2	1	3		1	0	3	2	0	0		0	sepsis/nnj		1		1	0										1		12	0	1			0	3		0	2	3	0	2	1			1
48	0	4		2				1		2		0	0		0	sepsis		1		0	0										1		3	0	1		0	0		1	0	1	5	0					1
49	1	0	99	2	0	4.7	3	1	0	6	0	0	0		0			2		1	0	3									1		3	0	1			0	4		0			0					1
50	0	2	99	2	0	3	2	1	0	2	0	0	0		0			1		0	0	2									1		3	0	1		0	0	3		0			0					1
51	0	0	28	1	0	1.282	1	2	0	1	0	0	0		0	sepsis		1		1	0	1	4							0	1	1	35	0	1			0	1	1	0	4		0	6	1			1
52	1	4	99	1	0	2.91	1	1	0	2	0	0	0		0			1		0	1	1	4							0	1	1	3	0	1			0	3		0	4		0	4	1			1
53	1	2	99	1	1		1	1	0	4	1	1	0		0		25	1		0	0	1	2							0	1	1	7	0	1		0	0		0	0			2		0			1
54	1	4	99	1	0			1	0	4	0	0	0		0			1		0	1		2				0	0	0	0	1	1	1	0	1			0		0	0			0					1
55	0	10		1	1			1	0	4	0		0		0			1		0	1										1		2	0	1		0	0			0			0					1
56	0	0	32	1	0	1.9	2	2	0	1	0	0	0		0		32	1		0	0	2	4							0	1	1	6	0	1			0	2	0	0	3		0	3				1
57	1	0	32	1	0	1.77	3	2	0	7	0	0	1	right inguinoscrotal hernia	0		32	1		0	0	2	4							0	1	1	6	0	1		0	0	2	0	0	1		0	1	1	1	0	1
58	0	2		1	0	2.9		1	0	2	0	0	0		0			1	trading	0	0		4								1	1	2	0	1		0	0	3	0	0	2		0	2				1
59	1	8		1	0			1	2	2	0	0	0		0			1		0	0												3	0	1			0		1	0	1		0	1	1			1
60	1	0	99	1	0	2.688	1	1	0	4	1	0	0		0	nnj	29	2		0	0	1	4							1	1		11	0	1			0	3	0	0	1		1	1	1			1
61	0		99	1	0	3.016	3	1	2	5	0	0	0		0			1		0	0	3	4							1	1	1	3	0	1		0	0	3	0	0	1	1	0	1	1			1
62	1	3	38	1	1	3.1	2	1	0	2	0	0	0		0			1		0	0	2	4							0	1		13	0	1		0	0	3	0	0			1		1			1
63	1	0	34	1	0	2.256	2	1	2	7	0	0	1	VSD	0			1		0	0		4									1	9	0	1			1	2	0	1	3		0	3				1
64	1	0	28	1	0	1.39	4	1	0	1	2	0	0		0			1		0	0	4	0								1	0	25	0	1			0	1		1			1					1
65	1	4		1	1			1	0	3	3	0	0		0	sepsis		1		0	0												12	0	1		0	0		1	0	2	4	0	2	1			1
66	0	1	99	1	0	2.9	1	1	2	9	0	0	0		0			1		0	0	1	4								1	1	3	0	1			0	3	1	0	3	4	0	2	1			1
67	1	22		1	1			1	0	4	0	0	0		0			2		0	0												11	0	1		0	0			0			0		1			1
68	0	0	36	1	0	2.266		1	2	3	2	0	0		0			1		0	1										1		5	0	1		0	0	2		1			0					1
69	1	1	99	1	0	1.59	3	1	2	11	0	0	0		0		43	1		0	0	3	4							0	1	1	3	0	1		0	0	2	0	0	1	3	0	1	1			1
70	1	15		2	0			1	2	4	0	0	0		0			1		0	0		4							0	1	1	2	0	1		0	0		0		3		0	3	1			1
71	1	4		2	0		3	1	2	2	0	0	0		0			1		0	0	3									1		5	0	1			0		0	0	2		0	2	1			1
72	0	20		2	1		1	1	0	4			0					1		0	0	1	4							0	1	1	8	0	1		0	0		1	0	2		0		1			1
73	1	0	99	2	0	2.858		1	2	3	1	0	0		0			2		0	0										1		1	0	1			0	3	1	0	4		0	4	0			1
74	1	4		1	0	3.118	1	1	0	3	2	0	0		0	nnj		1		0	0	1	4					0		0	1	1	3	0	1		0	0	3		0			0					1
75	0	0	34	1	1	1.84	6	1	0	1	2	0	0		0			2		1	0	6	4				1			1	1	1	5	0	1		0	0	2	0	0	1		0	1	1			1
76	0	0	33	1	1	1.4	5	1	2	1	2	0	0		0		30	2		1	0	5	4							0	1	1	11	0	1			0	1		1			0					1
77	1	0		2	1	2.492		1		3	3	0	0		0			1		0	0												3	0	1			0	2	1	0			1					1
78	0	4	38	2	1	1.8		2	2	4	2	0	0		0	nnj		2		0	0									1			5	0	1			0	2	0	0	3	6	0	3	1			1
79	1	14	99	2	0			1	0	4	0	0	0		0			1		0	0		4								1	1	3	0	1		0	0			1			0		1			1
80	0	15	99	2	1			1	0	4		1	0		0			1		0	0		0										2	0	1			0			0	3		0	3				1
81	0		99	1	0	2.772		1		2		0	0		0	sepsis		1		0	0												3	0	1		0	0	3		1	1		0	1	1			1
82	1	2	99	2	1			1	0	4		0	0		0			1		1	0										1		2	0	1		0	0		0	0			0					1
83	1	4		2	1		1	1	0	2	0	0	0		0	sepsis		1		0	0	1											6	0	1			0			0	1		0	1	1			1
84	1	1	99	1	0	2.98		1	2	5	0	0	0		0			1		0	0												2	0	1			0	3	1	0	4		0	6	1			1
85	1	3	40	1	0	2.97		1	2	12	0	0	0		0		29	1		0	0										1		3	0	1		0	0	3	1	0	4	3	0	5	1			1
86	1	0	40	1	0	3.56	2	1	0	3	2	0	0		0	branchial plexus injury	30	1		0	0	2	4						0	0			1	0	1			0	3		0			0					1
87	1	1	31	1	0	2.27	1	1	0	1	0	0	0		0	sepsis	23	1		1	0	1	4							0			6	0	1		0	0	2	0	0			0					1
88	1	4		1	1	2.92		1	0	13	1	0	0		0	sepsis		1		0	1									0			6	0	1		0	0	3	0	1			0		1			1
89	1	0	29	1	1	1.308	2	2	0	1	0	0	0		0		28	2		0	0	1	2							0			20	0	1			0	1	0	1			0		0			1
90	0	0	99	1	0	2.844	2	1	2	5	0	0	0		0		31	1		0	0	2											5	0	1			0	3	0				0					1
91	1	0	29	1	1	1.3	1	2	0	1	2	0	0		0	sepsis	28	2		0	0	1	4							0	1		24	0	1			0	1	0	0			0					1
92	1	2	40	1	1	3.03	1	1	0	2	0	0	0		0			1		1	0	1								0	1		4	0	1			0	3		0	1		0	1				1
93	1	0	37	1	1	4.2	5	1	0	6	1	0	0		0	erb's palsy	35	2		1	0	5	0							0	1		4	0	1			0	4	0	0			0					1
94	1	10	37	1	0	1.76	1	1	0	7	0	1	1	TEF	0	sepsis		2		0	0	1	0								1	0	9	0	3			1	2		0	2		0	2	1	1	0	1
95	1	10		1	1		4	1	0	2	0	0	0		0	sepsis		1		1	0	4							1	0	1		4	0	1			0		0	0		3	0					1
96	0	0	39	1	0	3.128	1	1	2	5	0	0	0		0	nnj	24	2		0	0	1	1							0	1	1	6	0	1		0	0	3	0	0	2	3	0	2	1			1
97	1	6		1	1	3.4	3	1	2	2	0	0	0		0		34	2		0	0	3	4							0			3	0	1			0	3	1	0	1	1	0	1	1			1
98	0	4	99	1	1	2.5	1	1	0	2	0	0	0		0		30	1		0		1	2	0	0		0	0	0	0	1		2	0	1		0	0	2		0			1					1
99	0	1	99	1	1	2.6	5	1	0	3	2	0	0		0	sepsis	36	2		1	0	5	4							0		1	6	0	1			0	3	1	0	2	3	0	1	1			1
100	1	0	38	1	0	3.592	3	2	0	3	2	0	0		0			1		0	0	2	4							0	1	1	2	0	1		0	0	3	0	0	2	4	0	2				1
101	1	0	29	1	0	1.26	3	1	2	1	0	0	0		0	HDN	30	2		0	0	3	2	0	0			0		1	1	1	1	1	4	1	1	0	1	1	0	1	3	0	1	1			1
102	1	0	99	1	1	3.1		1	2	3	3	0	0		0			1		0	0										1		1	1	4	1	1	0	3	0	0	1		0	1				1
103	1	0	28	1	1	1.506	4	1	0	1	0	1	0		0			1		1	0	4	0							0		0	1	1	4	1	1	0	2	0	0	4	4	0	5	0			1
104	0	0	25	1	0	.764	1	1		1	0	0	0		0	HDN		1		0	0	1	4								1		1	1	4	1	1	0	0	0	1	1		0	1	0			0
105	0	0	30	1	1	.666	1	2	0	1	0	0	0		0			2		0	0	1									1		25	1	4	25	1	0	0		1	4		0	4				1
106	1	5		1	1	2.058		1	0	2	0	0	0		0					0	0		4								1		2	1	4	7	1	0	2	0	0	1	1	0	1	1			1
107	1	3		1	1	2.428		1		2			0		0					0	0												1	1	4	4	1	0	2		0	3	4	0	3	1			1
108	0	7		1	1			1	0	8			0		0	nnj		1		0	0												2	0	2	45	1	0		0	0	1	3		1	1			1
109	0	0	43	1	0	3	3	1	2	3	3	0	0		0		30	1		0	1	3	2								1	1	1	1	4	1	1	0	3	0	0	4	5	0	5	1			1
110	1	0	27	1	0	1.34		2	2	1	3	0	0		0			1		1	0		4							1	1		1	1	4	1	1	0	1	0	0	3		0	2	1			1
111	0	0	34	2	0	2	4	1	0	1	0	0	0		0		38	1		0	0	4								0			3	0	1		0	0	2	1	0	3	3	0	3	1			0
112	1	8	99	2	1				0	4		0	0		0	nnj		1		0	0		4							0	1	1	8	0	1		0	0		0	0			0					0
113	1	24		2						4			0		0			1		0	0												24	0	1		0	0		1	0	4		0	4	0			0
114	0	27	99	2	1		2	1	0	14	0	1	0		0	sepsis		1		0	0	2	4							0			4	0	1		0	0		1	0	1		0	1	1			0
115	0	0	99	2	1	3.45	5	1	0	5	0	1	0		0			2		1	0	5	4				1			0	1		2	0	2			0	3	1	0	1		0	1				0
116	1	7		2	1			1	0	2		0	0		0	sepsis		1		0	0		4							0			12	0	1			0			0			0		1			0
117	0	1	99	2	1	2.6	2		0	4			0		0		28	1		1	0	2	1			1	1	0	0	0	1	1	8	0	1		0	0	3		0			0					0
118	1	7		2						2			0		0			1		0	0												2	0	1		0	0			0			0					0
119	1	0	99	2	0	2.748	2	2	2	3	1	0	0		0			1		0	0	2	4					0		0	1	1	1	0	1		0	0	3	0	0	3	3	1	3	1			0
120	0	0	99	2	0	2.9		1	2	0	0	0	0		0			1		0	3												1	0	1			0	3	1	0			0		1			0
121	1	5	99	2	1		1	1	0	2	0	1	0		0	sepsis		1		0	0	1	0						1	0		0	5	0	1		0	0		1	0	4	5	0	4				1
122	0	3		2	1		1	1	0	2	0	0	0		0	sepsis		1		1	0	1								0	1		7	0	2		0	0		0	1			0		1			1
123	1	6	99	2			4		2	2	0	0	0		0			1		0	1	4									1		2	0	1		0	0			1			0					1
124	1	2	99	2	1		3	1	0	2	0	0	0		0			1		0	0	3	2			2	1			0	1	1	3	0	1		0	0		0	1	2		0	2	1			1
125	0	0	99	2	0	2.44		1	0	5	1		0		0			1		0	0										1		2	0	1			0	2	0	0	4		0	5	1			0
126	1	9		2	1	2.8	4	1	0	7	0	0	1	club feet	0			1		0	0	4									1		1	0	1			0	3	0	0	1		1	3	1	1	0	1
127	0	0	33	2	0	1.604		2	2	1	0	0	0		0			1		1	0		0							0	1	0	5	0	1			0	2		0			0		1			1
128	1	0	33	2	0	1.884		2	2	1		0	0		0			1		1	0		0							0	1	0	5	0	1			0	2	0	0	2	3	0	2	1	0	0	1
129	0	10	99	2	1			1	0	8	0	1	0		0			2		1	2		0							0	1	0	1	1	4	11	1	0			0			0					1
130	0	6		2	1		1	1	0	15	0	1	0		0			1		0	0	1								0		0	1	1	4	7	1	0		0	0	2		0	2	1			1
131	1	0	40	2	0	2.5	1	1	2	16	1	0	0		0		20	2		0	0	1	0							0		0	1	1	4	1	1	0	2	0	0			2					1
132	0	6		2	0		7	1		2	0		0		0	sepsis		2		0	0	7											3	1	4	9	1	0		0	0	1		0	1	0			1
133	1	0	99	2	0	2.968	1	1	2	3	3	0	0		0			2		0	0	1											3	1	4	3	1	0	3		0	1		0	1				0
134	0	0	27	2	0	.83	3	1	1	1	1	0	0		0			1		1	0	3	2							1	1	0	4	1	4	4	1	0	0	0	0	4		1	4				1
135	0	0	26	2	0	.86	5	1	0	1	0	0	0		0	nnj		2		0	0	5	4							0	1	1	3	1	4	3	1	0	0	0	0	3		0	3	1	1	0	1
136	1	0		2	1	1.098	4	2	0	1	0	0	0		0			1		1	0	3	4							0	1	1	24	1	4	24	1	0	1	0	0			0					1
137	1	0		2	1	1.154	3	2	0	1	0	0	0		0			1		1	0	3	4							0	1	1	3	1	4	3	1	0	1		1	4		0	4				1
138	1	1	99	2	1	2.874	1	1	0	16	1	1	0		0			1		0	0	1	4									1	2	1	4	3	1	0	3	1	0			0		0			1
139	0	5	99	2	0			1	0	2	0	0	0		0			1		0	0										1	1	1	0	2			0		1	0			0		0			1
140	0	13	99	2	1	3.06	4	1	0	5	0	1	0		0			2		0	0	4	0							0	1	0	5	0	1			0	3	0	1			2		0			0
141	1	5		2			3	1	0	2	0		0		0			2		0	1	3									1		3	0	1		0	0			0	1		0	1				0
142	1		99	2	1	2.63	4	1	2	7	0		1	omphalocoele	0	sepsis		2		1	0	4									1	1	5	0	3			1	3		0	3	3	0	3	1			1
143	0	18	99	2	1			1	0	17	0	0	0		0			2		1	0										1		5	0	1			0		0	0	1	2	0	1	0			0
144	0	0	36	2	0	1.62		1	2	1	1	0	0		0			1		0	0		4									1	31	0	1			0	2		0	4		0	6				0
145	1	0		2	0	3.204	4	1	0	13	0	0	0		0	congenital syphilis		2		0	3	4	4					1		1	1	1	2	0	1		0	0	3	0	0	1		0	1				0
146	1	0	27	2	1	1.462	1	1	0	1	0	0	0		0			1		0	0	1	4						0	1	1	1	26	0	1			0	1	1	0	3		0	3	1			0
147	1	2		2	0		3	1	2	2	0	0	0		0			1		0	0	3	4							0	1	1	3	0	1			0		1	0	4		0	5	1			0
148	0	17		2				1	0	4	0		0		0			1		1	0										1		4	0	1			0			0	4		0	3	1			0
149	1	0	99	2	1	3.43	1	1	1	16	1	0	0		0			1		0	0	1	4							0		1	7	0	1		0	0	3		0	3		0	3	1			0
150	0	0	25	2	0	.83	3	2	1	1	0	0	0		0			1		0	0	3								0			2	1	4	2	1	0	0	0	0	1		0	1	1			0
151	1	2		2	1	3.5	1	1	0	4	1	0	0		0			2		1	0	1	4							1	1	1	3	0	1			0	3	0	0			0					0
152	0	3		2	0			1	2	2	0	0	0		0			1		0	0									0	1		2	0	1		0	0		0	1	4		0	4	0			1
153	1	0	34	2	0	1.9		1	2	1	0	0	0		0			1		0	0		4							0	1	1	4	0	1			0	2		0	3		1	3				1
154	0		38	2	0	2.9	1	1	2	5	2	0	0		0			1		1	0	1	4				0			1	1	1	5	0	1			0	3	0		4		0	4				0
155	1	10	99	2	1			1	0	4	0	0	0		0	left otitismedia		1		0	0		4							0	1	1	4	0	1			0		0	1			0					1
156	0	5	36	2	0		2	1	2	2	0	0	0		0			2		0	0		4				0		0	0	1	1	5	0	1		0	0		1	0			0		1			1
157	1	3	37	2		3.1		1	0	2	0	0	0		0			1		0	0										1		4	0	1		0	0	3		0	4		2	4	1			1
158	1	0	28	2	1	1.124	2	2	0	1	0	0	0		0			1		0	0	2	4								1	1	33	0	1		0	0	1	1	0	1		0	1	1			1
159	1	4		2	0			1	0	2	0	0	0		0			1		0	0										1		2	0	1		0	0			0	3		0	3	1			1
160	0	2	99	2	1	2.702	3	1	0	13	2	0	0		0			1		0	0	3	4							0		1	2	0	1			0	3		1			0					1
161	0	4		2	0			1	0	2	0	0	0		0			1		0	0										1		1	0	1		0	0		0	0	1		0	1	1			1
162	0	1	28	2	1	1.4	5	1	0	1	0	0	0		0			2		0	0	5	1	0	0		0	0	0	0	1	1	21	0	1			0	1	1	0	3		0	3				0
163	1	1	99	2	1	3.3	1	1	0	3	3	0	0		0		22	1	trading	0	0	1	0								1	0	8	0	1			0	3		0	1		0	1	1			1
164	1	5		2	1			1	0	2	0	0	0		0			1		0	0		4							0	1	1	3	0	1		0	0			0			0					1
165	1	0	37	2	0	2.97	1	1	2	5	0	0	0		0			2		1	0	1	4							0	1	1	4	0	1		0	0	3	1	0			0		1			1
166	1	0	31	2	0	1.37		2	0	1	0		0		0			1		0	0		4								1	1	24	0	1			0	1	0		1		0	1	1			1
167	0	0	99	2	0	2.79	1	1	0	3	3	0	0		0		30	1		0	0	1	4								1	1	5	0	1		0	0	3	0	1			0		1			1
168	1	0		2	0	2.17		1	2	1	0	0	0		0			1		0	0										1		5	0	1		0	0	2	1	0	2		0		1			1
169	1	0		2	0	2.24	1	2	2	1	0		0		0			1		0	0	2									1		4	0	1		0	0	2	0	0			0					1
170	1	0		2	0	1.9	2	2	2	1	0	0	0		0			1		0	0	2									1		4	0	1		0	0	2	1	0	2		0	2	1			1
171	1	0	99	2	1	2.98	4	2	2	3	3	0	0		0		32	1		1	0	4								1	1		8	0	1			0	3		0			0					1
172	1	0	99	2	0	2.862	2	1	0	3	3	0	0		0	nnj		1		0	0	2	4							0	1		7	0	1			0	3	0	0	3		0	3	1			1
173	1	2	99	2	0	2.5		2	2	4	0	0	0		0	nnj				0	0										1		2	0	1		0	0	2		0			0					1
174	1	0		2	0	2.7		2	2	3	2	0	0		0			1		0	3										1		2	0	1			0	3	1	0	4		0	5	1			1
175	0	0		2	0	2.48		2	2	3	2	0	0		0			1		0	3										1		2	0	1			0	2	0	0	1	1	0	1	0			1
176	1	4	40	2	0	3.45		1	2	4	0	0	0		0			1		0	0		4							0	1	1	2	0	1		0	0	3		0			0		1			1
177	1	3	99	2	0	2.704	2	1	2	2	0	0	0		0			2		0	3	2	4							0	1	1	3	0	1		0	0	3	0	0	1		0	1	1			1
178	1	3	99	3	0	2.498	4	1	2	2	0	0	0		0	sepsis	29	2		1	0	4	4							0		1	7	0	1		0	0	2	1	0			0		1			1
179	1	3	37	3	1	1.918	1	1	0	4	0	0	0		0	nnj		2		0	0	1	1	0	0			1		1		1	6	0	1			0	2	0	0	1	3	0	1	1			1
180	0	0	35	3	0	2.42	1	1	0	7	0	0	1	down's syndrome	0	sepsis and nnj	41	1		0	0	1	4							0	1	1	10	0	1			1	2	0	0	3	1	0	3	1	0	0	1
181	1	14	99	3	1		3	1	0	4	0	0	0		0		25	2		0	0	3	4							0	1	1	9	0	1			0			0			0					1
182	0	13	99	3	1		2	1	0	4	0	1	0		0	malnutrition		1		0	1	2	0							0	1	0	10	0	1			0			0	1		0	2				1
183	1	6	99	3	0	2.4	3	2	0	4	0	0	0		0	nnj		1	teaching	0	0	3	4							0	1	1	6	0	1		0	0	2		0	2		0	2				1
184	0	4		3	1		5	1	0	2	0	1	0		0							4	4							0		1	2	0	1			0		0	0	4	4	0	4				1
185	1	0	40	3		4.5	3	1	2	6	0	0	0		0			1		0	0	3											1	0	1			0	4	0	0	2		0	2	1			1
186	0	0	36	3	0	2	1	1	2	1	0	0	0		0			2		0	0	1											3	0	1			0	2	0	0			0					1
187	1	1	32	3	0	1.908	2	1	0	1	0	0	0		0			2		0	1	2	0							0	1	0	5	0	1			0	2		0			2					1
188	0	2	99	3	0	2.978	1	1	0	2	0	0	0		0			1		0	0	1	4							0	1	1	2	0	1			0	3		0			2					1
189	1	4	99	3	1		3	2	0	4	0	1	0		0			2		1	0	2	4								1	1	5	0	1			0		0	0			0		1			1
190	1	3	99	3	0	3.41	1	1	2	2	2	0	0		0		36	1		0	0	1	4							0		1	4	0	1		0	0	3	0	0	2		2	2	1			1
191	1	4		3	1	2.4	1	1	0	2	0	1	0		0	sepsis	25	1		0	0	1	4							0	1	1	10	0	1			0	2	0	0	4	3	0	4	1			1
192	1		40	3	0	4		1	2	6	0	0	0		0			1		0	0							1					1	0	1			0	3	0	0	1		0	1	1			1
193	1	0	32	3	0	2.386		1	2	1	0	0	0		0	nnj		1		0	0										1		7	0	1			0	2	1	0	1	6	0	1	1			1
194	1	14	37	2	1	2.9	1	1	0	2	0	0	0		0			2		0	0	1	4							0	1	1	2	0	1		0	0	3	0	1	3	1	0	3	1			1
195	0	1	99	3	1	3.18	6	1	0	7	0	0	1	congenital ectropion	0		35	2		1	0	6									1		4	0	3			0	3	0	0	4	5	0	5	1	1	0	1
196	1	0	99	3	0	4.65		1	2	6	0	0	0		0			1		1	0		4								1	1	2	0	1			0	4	0	1	2		1	2	0			1
197	1	11	28	2	1			1	0	1	0	0	0		0	sepsis		1		1	0		4							0	1		8	0	1			0		0	0	3		0	3	1			1
198	1	0	99	2	0	5.2		1	2	6	0	0	0		0			2		0	0										1		2	0	1		0	0	4		0	4			4	1			1
199	0	0	99	2	0	1.75	2	1	2	11	0	0	0		0			1		0	0	2	4					1		0	1	1	7	0	1			0	2	0	0	3		0	3				1
200	1	1	99	2	1	3.12	2	1	0	3	2	0	0		0		25	1		0	0	2	4							0	1		6	0	1		0	0	3	1	0	1		0	1				1
201	0	20	99	2	1			1	0	4	0	1	0		0			1		0	0										1		5	0	1			0		1	0	2		1	2	0			1
202	1	2	99	2	1	2.78	1	1	0	3	2		0		0	sepsis		2		1	0	1	0							0	1		6	0	1			0	3	0	0	1		0	1	1			1
203	1	2	99	2	0	3.47	2	1	2	4	0		0		0			1		0	1	2	4							0	1	1	3	0	1		0	0	3	0	0	3		0	2	1			1
204	0	1	99	2	1	2.74	5	1	0	7	3	0	1	down's syndrome and VSD	0	sepsis	39	2		0	1	5									1		2	0	2			1	3	0	0			0					1
205	1	1	99	2	1	2.25	2	1	0	4	0	0	0		0		34	2		0	0	2									1		2	0	2		0	0	2	0	0	1	5	0	1	1			1
206	0	9	99	2	1	2.03	7	2	0	4	0	1	0		0			1		1	2	7	0								1	0	6	0	2			0	2		0	1	1	0	1	1			1
207	1	7	99	2	0	3.25		1	2	2	0	0	0		0			1		0	0		4								1	1	3	0	1			0	3	0				0					1
208	0	1	99	2	0	2.66	2	1	0	4	0	0	0		0			1		0	0	2	4								1	1	4	0	1			0	3	1	0			0					1
209	1	1	99	2	1	3.39	2	1	0	4	3	0	0		0			1		1	0	2	2							1	1		5	0	1			0	3	0	1	1		0	1	1			1
210	1	0	99	3	0	3.04	1	1	0	3	1	0	0		0			1		0	0	1									1		1	0	1			0	3	0	0	4	4	0	6				0
211	0	0	99	3	0	4.13	1	1	0	6	0	0	0		0			1		0	0	1	4								1	1	1	0	1			0	4	0	0			0		1			1
212	1	4	99	2	1	3.4		1	0	2	0		0		0			1		0	0										1		3	0	1			0	3	1	1			0		1			1
213	1	0	99	2	0	2.29	2	2	0	2	0	0	0		0			1		0	0										1		4	0	1		0	0	2	0	0			0					1
214	1	0	30	2	1	1.4	3	2	2	1	0	0	0		0			2		1	0	3									1		21	0	1		0	0	1	0	0	2		0	2	1			1
215	0	2	99	2	0	3.74	2	1	0	4	0	0	0		0			1		0	0	2									1		4	0	1		0	0	3	0	0	2	1	0	2	1			1
216	0	0	99	2	0	3.4	3	1	2	3	2	0	0		0			1		0	0	3									1		6	0	1			0	3	0	1			0					1
217	1	2	99	2	1	1.48	1	1	0	3	2	1	0		0			2		0	0	1	0			3					1	0	15	0	1			0	1	0	0	1		0	1	0			1
218	0	1	32	2	1	1.9	5	1	2	1	0	0	0		0	HDN		1		1	0	5									1		14	0	1		0	0	2	0	0	2		1	2	1			1
219	1	2	99	2	1	2.2	3	1	0	7	3	0	1	congenital cataract	0	sepsis		2		0	0	3	2			2				0	1	1	6	0	1		0	0	2		0	2		0	2	1	1	0	1
220	0	0	99	2	0	3.03	1	1	0	13	0	0	0		0			1		0	0	1									1		2	0	1			0	3	0	0	4	5	1	5				0
221	1	0	99	2	0	3.05	2	1	2	4	0	0	0		0		22	1		1	0	2	1			1				0	1	1	2	0	1			0	3	0	0	2	4	0	2				0
222	1	0	99	2	0	3.1	2	1	2	4	0	0	0		0	sepsis		1		0	0	2	4							1	1		3	0	1			0	3	0	1	4		2	6	0			0
223	1	2	99	2	0	3.5	1	1	2	2	0	0	0		0		28	1		1	0	1	2			2	0			0	1	1	4	0	1			0	3	0	0			0		1			1
224	0	1	99	2	0	4.2	2	1	2	6	0	0	0		0			1		0	0	2	2			2				0	1	1	5	0	1		0	0	4	0	0	2		0	2	1			1
225	1	2	99	2	0	2.39	3	1	2	7	0	0	1	down's syndrome	0			1		0	0	3	4							0	1	1	4	0	1			1	2		0	2	3	0	2	1	1	0	1
226	0	11	99	2	1		2	2	0	4	0	0	0		0	severe anaemia		1		0	0										1		10	0	1			0		0	0	2		0	2	1			1
227	1	4	99	2	1		1		0	2	0	0	0		0	sepsis	28	2		0	0	1									1		6	0	1			0		0	0	1		0	1				1
228	0	1	99	2	1	3			0	7	2		1	CHD	0	sepsis		2		0	0		4								1	1	11	0	1			1	3		1	2	3	0	2	1	1	0	1
229	1	3	99	2	0	2.6	1	1	0	2	0		0		0			1		0	0	1	4							0	1	1	3	0	1		0	0	3	0	0	1		0	1	1			1
230	0	0	99	2	0	2.68		1	2	0	0	0	0		0			1		0	1										1		2	0	1			0	3	0	0			0					1
231	1	0		2	0	2.88	2	1	2	7		0	1	cleft palate, undescended testes, microcephaly, ab	0			1		0	0	2						0		0	1		2	0	2			1	3		0	2	4	0	2	1			1
232	1	1	99	2	0	3.12	1	1	2	4	0	0	0		0			1		0	0	1	4								1	1	2	0	1			0	3	0	0	2		0					1
233	0	0	99	2	1	2.6		1	2	4	0	0	0		0			1		0	0										1		3	0	1		0	0	3	1	0	3		0	3				1
234	1	0	99	2	1	2.78		1	0	3	2	0	0		0			1			0										1		2	0	1			0	3	0	0	2		0	2				1
235	0	22	99	2				1	0	4	0		0		0			1		0	0										1		4	0	1			0		0	0	3		0	3				1
236	1	0	33	2	1	1.148	1	2	0	1	0	0	0		0	sepsis		1		0	0	2	2								1	1	15	0	1		0	0	1	0	0	1		0	1	0	2	1	1
237	1	2	99	2	0	3		1	0	2	0	0	0		0			1		1	0										1		5	0	2			0	3	1	0	4		0	5				1
238	1	13	99	2	1		2	1	0	2	0	0	0		0	sepsis		1		1	0	2	4							1	1		5	0	1			0		0	0	3		0	3	1	1	0	1
239	1	5	99	2	0		2	1	2	2	0	0	0		0			2		1	0	2									1		3	0	1		0	0		0	0	1		0	1				1
240	0	2	99	2	1	2.6	1	1	2	12	0	0	0		0	sepsis	27	1		0	0	1	4							1	1	1	4	0	1		0	0	3	0	0	2	1	0	2	1	0	0	1
241	1	0	99	2	0	3.55	2	1	0	3	2	0	0		0	sepsis		1		0	0	2	4							1	1	1	3	0	1		0	0	3	0	0	2		0	2	1			1
242	1	6	99	2	1		2	1	0	2	0	0	0		0	sepsis		1		1	0	2	4							0	1		6	0	1			0		0	0	1	3	0	1	1	1	0	1
243	1	2	99	2	0			1	0	2	0	0	0		0			1		1	0										1		1	0	1		0	0		0	0	2		0	2	1	1	0	1
244	0	0	99	2	0	2.83			0	4	0	0	0		0			1		0	0										1		4	0	1			0	3	0	0	3		0	3	1			1
245	0	4		2	0		5	1	0	2	0	0	0		0			1		0	0	5	4							1	1	1	4	0	1			0		0	1	2		0					1
246	1	3	99	2	1	3.13	4	1	0	7	0	0	1	omphalocoele and macroglossia	0	nnj		2		1	0	4	4							1	1		7	0	1			1	3		0	1	5	0	1	1	1	0	1
247	0	0	99	2	1	3.3	3	1	0	3	2	0	0		0			1		0	0	3									1		2	0	1			0	3	0	0	1	3	0	1				1
248	1	0	99	2	1	3.08	1	1	0	3	2	0	0		0		18	1		0	0	1									0		13	0	1		0	0	3	0	0			0		1			1
249	1	3	99	2	1	3.57		1	0	3	3	1	0		0			1		0	0												9	0	1			0	3	0	0	1		0	1	1			1
250	1	0	99	2	1	2.96	4	1	0	3	2	0	0		0			1		0	0	4	4								1		3	0	1		0	0	3	0	0			1					1
251	0	8	99	2	1		1	1	0	2	0	0	0		0	sepsis		1		0	0	1								0	1		14	0	1		0	0			0	2		0	2				0
252	0	0	0	2	0	1.67	3	1	0	1	0	0	0		0	nnj		2		0	0	3									1		6	0	1			0	2	0	0	1		0	1	1			1
253	1	0	28	2	0	1.098	4	1	0	1	0	0	0		0			1		1	2	4									1		36	0	1			0	1	0	0			0					1
254	0	16		2	1		1	2	0	2	0	0	0		0	sepsis		1		0	0	2								1	1		1	1	4	16	1	0		0	0			0					1
255	1	16		2	1		2	2	0	4	0	0	0		0			1		0	0	2									1		2	0	1			0		0	1			0					1
256	1	2	99	2	1	3	2	1	0	4	0	0	0		0			1		0	0	2								0	1		3	0	1			0	3	1	0	1		0	2	1			1
257	1	0	28	2	0	1.12	3	1	2	1	0	0	0		0	sepsis		1		0	0	3	4							0	1	1	40	0	1		0	0	1	0	0			0					0
258	0	0	99	3	0	2.15	1	1	2	1	0	0	0		0	sepsis		2		0	0	1	4							0	1	1	5	0	1			0	2	0	1	2		0	2	1			1
259	1	1	30	3	1	1.64	6	2	0	3	3	0	0		0	sepsis		1		1	0	6								1	1		8	0	1			0	2	0	0	2		0	2				1
260	1	19	99	3	0			1	0	12	0	0	0		0			1		0	0										1		3	0	1			0		0	0	1	3	0	1	1			1
261	0	0	27	3	0	1.37	1	1	0	1	0	0	0		0	sepsis		2		1	0	1	4							0	1		47	0	1			0	1	0	0	2		0	2	1			1
262	0	14		3	1			1	0	4	0	0	0		0			1		0	0		4							0	1		5	0	1		0	0		0	0	2		0	2	1			1
263	1	13	99	3	1	3.93	3	1	0	4	0	1	0		0			1		1	0										1		18	0	1		0	0	3	0	0			0					1
264	1	3	99	3	0	3.3	2	1	0	2	0	0	0		0	sepsis		1		0	0	2	4								1	1	3	0	1			0	3	0	0			0					1
265	0	2	99	3	1	3.3	1	1	0	4	0	0	0		0			1		0	0	1	4							0	1		5	0	1		0	0	3		0	4		0	5	1			1
266	0	0	34	3	0	1.5	1	1	2	1	0	0	0		0			1		0	0	1	4								1	1	28	0	1			0	1	0	0	4		0	4	1			1
267	1	25	99	3	1					14	0	0	0		0								4							0		1	13	0	2			0		0	0	3		0	3				1
268	1	23	99	3	0			1	0	4	0	0	0		0			1		1	0										1		6	0	1			0		0	0	1	2	0	1				1
269	1	5	99	3	0		3	1	0	2	0	0	0		0			1		1	2	3									1		2	0	1		0	0		0	0			0					1
270	0	5		3	0			1	2	2	0	0	0		0			1		1	0										1		4	0	1			0		0	0	4		0	4	1			1
271	1	4	99	3	0		1	1	0	4	0	0	0		0			1		0	0	1	4								1	1	4	0	1			0		0	1	1		0	1				1
272	0	5	99	3	1	1.95	1	1	2	7	0	0	1	down's syndrome	0		27	1		0	0	1								0	1		4	0	1			1	2	1	0	1	4	0	1	1	1	0	1
273	1	4	99	3	0	3.1		1	0	2	0	0	0		0			1		0	0										1		4	0	1			0	3	1	0	3		0	3				1
274	0	0	99	3	0	2.13	3	2	0	3	2		0		0			1		1	0	3								1	1		2	0	1			0	2	1	0	4		2	4				1
275	1	3	99	3	1	2.36		1	0	3	3	0	0		0			1		0	0										1		6	0	1			0	2		1	1		0	2				0
276	0	9	99	3	1		2	1	0	2	0	0	0		0			1		0	0	2	4								1		5	0	2			0			1	2		0	2				1
277	0	0	34	3	0	2.05	2	2	2	1	0	0	0		0			1		1	0	2									1		5	0	1			0	2	0	0	2		0	2				1
278	1	0	34	3	0	2.04	1	2	2	1	0	0	0		0			1		1	0	2	4								1		5	0	1			0	2	1	0	3		0	3	1			1
279	0	0	99	3	0	3.96		1	0	16	2	0	0		0			1		0	0										1		2	0	1		0	0	3	0	0	1		0	1	1			1
280	1	0	32	3	0	1.56	1	1	2	1	0	0	0		0		25	1		0	0	1									1		16	0	1			0	2	1	0	4		0	6				1
281	0	27	99	3	1		2	1	0	14	0	1	0		0			1		0	0	1									1		1	0	2			0		0	1			0					1
282	0	0	99	3	1	4.83	2	1	0	3	2	0	0		0			2		0	0	2									1		3	0	1			0	4	1	0	1		0	1	1			1
283	0	0	36	3	0	1.65	2	1	2	1	0	0	0		0			2		0	0	2								0	1		3	0	1			0	2		1			0		1			1
284	0	0	27	3	1	1.08	1	2	0	1	0	0	0		0	sepsis	30	1		0	0	2	4								1		15	1	4	15	1	0	1	0	1	3		0					1
285	1	0	25	3	1	.92	3	1	0	1	3	0	0		0			2		0	0	3									1		3	1	4	3	1	0	0	0	0	2		0	2	1			1
286	1	4	99	3	1		2	1	0	3	3	1	0		0			1		1	0	2	0							1	1	0	5	0	1			0		0	0	1		0	1	1			1
287	1	0	30	3	1	1.61	1	1	0	1	0	0	0		0		23	1		0	0	1	4								1		23	0	1			0	2	1	0	1		0	1	1			1
288	1	23	99	3	0			1	0	4	0	0	0		0			1		0	0										1		7	0	1		0	0		0	1					1			0
289	0	26		3	1			1	0	12	0		0		0			1		0	0										1		4	0	1		0	0		0	1			0					1
290	1	0	31	3	0	1.71	4	1	0	1	0	0	0		0			2		1	0	2								0	1		15	0	1			0	2	0	0	3		2	3				1
291	0	10	0	3	1		2	2	0	1	0	1	0		0			1		1	0	2	4								1		2		1			0			0			0					1
292	0	3		3	1	2.9	2	1	0	2	0	0	0		0			1		1	0	2									1		4	0	1		0	0	3	0	0	1		0	1	1			1
293	0	26	99	3	1			1	2	4	0	0	0		0			1		0	0										1		7	0	1			0		0	0	1	3	0	1				1
294	1	8	99	3	1			1	0	4	0	0	0		0			1		0	0										1		6	0	1			0		0	0			0					1
295	0	19	99	3	1		6	1	0	4	0	0	0		0	malaria		1		0	0	6	4							1	1		5	0	1			0		0	0	3		0	3				1
296	1	0	99	3	1	2.86	1	1	0	3	3	1	0		0			1		0	0	1	4								1		3	1	4	3	1	0	3	0	0			0					1
297	0	1	99	3	1	4.2	1	1	0	4	0	0	0		0			1		0	0	1	2							0	1	1	2	0	1		0	0	4	0	1	2		0	2	1			0
298	0	1	99	3	1	2.5	1	1	0	3	3	0	0		0			1		0	0	1	4							0	1		5	0	1			0	2	1	0	2		0	2				1
299	1	0	39	3		2.95	1	1	0	3	1	0	0		0		25	1		0	0	1	4						0	0	1	1	2	0	1		0	0	3	1	0	1		0	2	1			1
300	0	0	39	3	0	4.494			2	6	0		0		0		36	1		0	0		4	0	0	2	0	0			1	1	7	0	1			0	4	0	0			0					1
301	1	0	38	3	0	2.95	1		0	3	1	0	0		0		26	1		0	0	2	4			2	0	0	0	0	1	1	2	0	1			0	3	1	0	1	1	0	1				1
302	1	0	39	3	0	3.591		1	0	3	1	0	0		0		29	1		0	0		2			2	0	0	0	0	1	1	1	0	1			0	3	0	1	2		0	1				0
303	0	1	30	3	1	1.29	4	2	0	1	0	0	0		0		38	1		1	0	5	2			2	0	0	0	0	1	1	24	0	1			0	1	0	0	2		0	2				1
304	0	3		3	1	3	1	1	2	3	3	0	0		0	seizures	26	1		1	0	1	0			3	0	0	0	0	1	0	8	0	1			0	3	1	0	2		0	2				1
305	1	14	39	3	0	4		1	0	4	0	0	0		0	staph scalded skin syndrome		1		0	0		2			2	0	0	0	0	1	1	19	0	1		0	0	3	1	0	1	3	0	2	1			0
306	1	2	30	3	1	1.64			0	1	2	1	0		0	sepsis	35	1		1	0	6	0			3	0	0	0	0	1	0	7	0	1		0	0	2	1	0	3		0	3				0
307	0	0	27	3	0	1.378		1	0	1	0	0	0		0	sepsis	27	1		1	0		2			2	0	0	0	1	1	1	47	0	1			0	1	0	0	2		0	2	0			1
308	1	3	39	3	0	3.3	2	1	0	2	0	0	0		0	sepsis	28	1		0	0	2	2	0	0	2	0	0	0	0	1	1	3	0	1		0	0	3	1	0	1	1	0	1	1			1
309	0	12	38	3	1	2.9		1	0	4	0	0	0		0	sepsis	28	1		0	0	1	2			2	0	0	0	0	1	1	5	0	1		0	0	3	0	1			0					1
310	1	0	36	3	0	2.15		1	2	1	0	0	0		0		32	1		0	0	1	2	0	0	2			0	0	1		7	0	1		0	0	2		1			0					1
311	0	1		5	1	1.9	1	1	0	7	0	0	1	omphalocoele	0	sepsis		2		0	0	1	4	0	0	2	0	0	0	0	1	1	15	1	4	16	1	1	2	1	0	4		0	4	1	1	0	1
312	1	1	38	3	0	3.87	2	1	0	3	3	0	0		0		32	1		0	0	2	3			2	0	0	0	0	1	1	1	1	4	1	1	0	3	1	0	4		0	2				1
313	1	10	38	3	1	2.4		1	0	8	0	0	0		0	nnj	32	1			1	2	2			2	0	0	0	0	1	1	1	1	4	10	1	0	2	1	1	2		0	2	1			1
314	1	1	30	3	0	1.49		2	2	1	0	0	0		0		32	1		0	0	6	0				0	0	0	0	1	0	22	0	2		0	0	1		0	2		0	2				1
315	1	10	32	3	0	1.8		2	0	2	0	0	0		0		36	1		0	1	2	2			2	0	0	0	1	1	1	6	0	1		0	0	2	0	1			0					1
316	1	5	39	3	1				0	2	0	0	0		0		32	1		1	0	3	2			2	0	0	0	0	1		3	0	1			0		0	1			0					1
317	1	0	30	3	0	1.224		2	2	1	0	0	0		0		32	1		1	0	6	0			3	0	0	0	0	1	0	23	0	1			0	1	0	1	4		0	6	1			1
318	1	2	38	3	0	3.6		1	2	2	0	0	0		0		26	1		0	0	1	2	0	0	2	0	0	0	0	1	1	4	0	1		0	0	3	0	0	1		0	1	1			0
319	0	0	38	3	0	4.6		1	2	6	0	0	0		0	meconium aspiration syndrome	25	1		0	0		2	0	0	2	0	0	0	0	1	1	4	0	1			0	4	0	0	1		0	1	1			1
320	1	0		3	0	2.7		1	0	11	0	0	0		0		26	1		0	0	1	2			2	0	0	0	0	1	1	3	0	1			0	3	0	0	1		0	1	1			1
321	1	4	38	3	1	3.21	3	1	0	3	3	0	0		0	cerebral palsy	28	2		0	0	3		0	0		0	0	0	0	1	0	7	0	1		0	0	3	0	0	1	1	0	1	1			1
322	1	5		3	0	3.06	2	1	0	22	0	0	0	g6pd def	0		31	1		0	0	2	2	0	0	2	0	0	0	0	1	1	5	0	1		0	0	3	0	0	1	1	0	1	1	1	0	1
323	0	2	39	3	1	3.024		1	2	3	3	0	0		0		30	1		0	0	2	2				0	0	0	0	1	1	1	1	4	2	1	0	3	0	0		5	0		1	1	0	1
324	1	13	38	3	0	3.6		1	0	4	0	0	0		0		30	1		0	0	2	2	0	0	2	0	0	0	0	1	1	3	0	2			0	3	0	0	1	3	0	2	1	1	0	1
325	0	1		3	1	3.36	2	1	0	3	3	0	0		0		29	2		0	0	3	2	0	0	2	0	0	0	0	1	1	8	0	1			0	3	0	0		3	0		1	1	0	1
326	1	3	38	3	0	3.52	3	1	2	2	0	0	0		0		32	1	paint selling		0	4	2	0	0		0	1	0	0	1	2	5	0	1			0	3	1	0	4	5	0	5	1	1	0	1
327	0	0		3	1	2.8	1	1	2	3	2	0	0		0	anaemia		1		0		5	0	0	0		0	0	0	0	1	0	2	0	2			0	3		0	1	3	0	1	0	2	1	1
328	0	2	35	3	1	1.6	1	1	2	2	1	0	0		0			1		1	0	1	4	0	0		0	0	0	1	1	1	14	0	1		0	0	2	0	1			0		1	1	0	1
329	0	2	42	3	1	2.642	1	1	0	9	2	0	0		0		26	2		0	0	1	4	0	0		0	0	0	0	1	1	3	0	1			0	3	1	0		4	0	6	0	2	1	1
330	1	1		3	0	2.718	2	2	2	12	0	0	0		0			1		0	0	2	4	0	0		0	0	0	0	1	1	2	0	1		0	0	3	1	0		3	0		1	1	0	1
331	0	5		3	0	3.3	1	1	2	9	0	0	0		0			1	trading	0	0		4				0		0	0			5	0	1		0	0	3	0	0	2	3	0	2	1	1	0	1
332	1	18		3	1		1	1	0	15	0	1	0		0		20		unemployed	0	0	1	0	0	0	3	1	0	1	0	1	0	5	0	1			0		0	1		3	0	1	1	1	0	1
333	0	1		3	1	2.5	1	1	0	4	2	0	0		0		22	2	unemployed	1	0	1	2	0	0		0	0	0	0	1	1	9	0	1			0	2	1	0		4	0	1	1	1	0	1
334	1	1	38	3	0	3.31	1	1	2	3	2	0	0		0			1		0	0	2	4	0	0	2	0	0	0	0	1	1	2	0	1		0	0	3		0	1		0	1	1	1	0	0
335	0	0		3	0	2.268	2	2	2	3	2	0	0		0			1		0	0	1	4	0	0	2	0	0	0	0	1	1	3	0	1			0	2	0	0	2	4	0	2	1	1	0	0
336	0	0	36	3	0	1.92	1		2	5	0	0	0		0		24	1		0	0	1	4	0	0	2	0	0	0	1	1	2	5	0	1		0	0	2	0	1		4	1	2	1	1	0	0
337	1	0	28	3	0	1.164	1	1	0	7	0		1	hydrocephalus	0	nnj		1	trading	0		3	4	0	0		0	0	0	1	1	0	17	0	3			1	1		0	4		0	6	1			1
338	0	0	33	3	0	2.066	1	1	2	1	0	0	0		0			1		0	0	2	4	0	0	2	0	0	0	0	1	1	5	0	1			0	2	1	0		4	0	6	0			0
339	1	3	33	3	0	2.364		1	2	22	0	0	0	g6pd def	0			1		0	0						0	0	0	0	1		2	0	1			0	2	1	0	2	1	0	1	1	1	0	0
340	1	19		3	0		1	1	0	4	0	0	0		0		25	1	teaching	0	0		2	0	0	2	0	0	0	0	1	1	8	0	1			0		1	1		5	1	2	1	1	0	1
341	1	3	39	3	0	3.274	2	1	2	22	0	0	0	g6pd def	0					0	0	3	3			2	1	0	0	0	1	1	7	0	1			0	3	1	0	1	1	0	1	1	1	0	0
342	1	0	32	3	0	1.974	2	1	2	22	0	0	0	g6pd def	0		28	1		0	0	3	2	0	0	2	0	1	0	1	1	1	4	0	1			0	2	0	0	1	1	0	1	1	1	0	1
343	1	0	33	3	0	1.74	1	1	2	1	0		0		0			2		1	0	1	4	0	0	2	0	0	0	0	1	1	2	0	1			0	2	0	0		4	0	3	1	1	0	1
344	1	3		3	0		1	1	0	2	0		0		0			2		0	0	1	4	0	0	2	0	0	0	0	1	1	2	0	2		0	0		1	0		4	0	6	0	2	1	1
345	0	0	36	3	0	2.06	1	1	2	1	2	0	0		0		18	2		0	0	1		0	0		0		0	0	0	1	2	0	1		0	0	2	0	0		3	0	1	1	1	0	1
346	0	0	35	3	1	1.658		1	2	7	0	0	1	CTEV	0		24	1		0	0	2	2	0	0	2	0	0	0	0	1	1	10	0	1			0	2		0	3		0	3	1	1	0	0
347	1	0	36	3	0	1.6			2	3	3	0	0		0		36	1		0	0			0			0	0	0	0	1	0	18	0	1			0	2	0	0		1	0		1	1	0	1
348	1	0	38	3	0	2.728		1	2	3	1	0	0		0		30	1		0	0	3	2			2	0	0	0	0	1	1	1	0	1			0	3		0		3	0	1	1	1	0	1
349	1	0	39	3	0	3.5		1	0	3	3	0	0		0		25	1		1	0		4			2	0	0	0	0	1	1	7	0	1		0	0	3	0	0	3	3	0	3				1
350	0	3		3	0	3.4		1	0	22	0	0	0	g6pd def	0		24	1		0	0		2	0	0	2	0	0	0	0	1	1	4	0	1		0	0	3		0	1	4	0	1	1	0	0	1
351	1	3		3	0	3.164		1	0	22	0	0	0	g6pd def	0		19	1		0	0	1	2	0	0	2	0	0	0	0	0	1	4	0	1			0	3	0	0	1	2	1	1	1			1
352	1	16	38	3	1			1	0	13	0	0	0		0		22	2		0	0	1	2	0	0	2	0	0	0	0	1	1	3	0	1		0	0			0	2	4	0	2	1	1	0	1
354	1	0	36	4	0	2.42			2	3	1	0	0		0		27	1		1			2	0	0	2	0	0	0	0	1	1	4	0	1		0	0	2	0	0		3	0	2	1			0
355	1	0	39	4	1	3.55		1	0	3	3	0	0		0		35	2		0	0	2	2	0	0	2	0	0	0	0	1	1	7	0	1			0	3	0	1		3	0	2	1	1	0	0
356	1	0	43	4	0	3.6		1	2	3	2	0	0		0		37	1		0	0		2	0	0	2	0	0	0	1	1	1	4	0	1			0	3		0	2	3	0	3	1	1	0	1
357	0	3	38	4	0	2.96		1	0	2	0	0	0		0		25	1		0	0	1	2	0	0	2	0	0	0	0	1	0	5	0	1		0	0	3	0	0	3	4	0	4	1			1
358	1	0		4	1	3.3		1	0	4	0	0	0		0		27	1		0	0	2	0				0	0	0	0	1	1	5	0	1		0	0	3		0	1			5	0			0
359	0	0	34	4	0	1.18	1	1	2	1	0	0	0		0		36	1		1	0	1	0	0	0	3	0	0	0	0	1	0	21	0	2		0	0	1	1	0	1		0	1	1			1
360	0	0	41	4	0	4.052		1	0	6	0	0	0		0		30	1		0	0	1	3				0	0	0	0	1	0	3	0	1			0	4	0	0	1	3	0	1	1			1
361	1	1		4	1	2.752		1	0	3	2	0	0		0		22	1		1	0	1	4	0	0		0	0	0	0	1	0	6	0	1			0	3		0	2		0	2	1			1
362	1	6		4	1			1	0	2	0	0	0		0	sepsis	37	1		0	0	4		0			0	0	0	0	1	0	6	0	1			0			0	1		0		1			1
363	1	5		4	1	3		1	2	2	0	0	0		0		27	2		1	0	1	2	0	0	2	0	0	0	0	1	1	4	0	1			0	3		1	1	2	0	1	0	2	1	1
364	1	3	38	5	1	3	1	1	0	7	3	0	1	hydrocephalus	0	sepsis	30	1		0	0	1	2			2	0	0	0	0	1	1	10	0	1			1	3	1	0			0					1
365	0	3	40	4	0	3.042		1	0	2	0	0	0		0		23	2		0	0	1	2	0	0	2	0	0	0	0	1	1	5	0	1			0	3		0	1	1	0	1	1			1
366	1	0		4	0	3.38		1	2	3	2	0	0		0		23	2		0	0	1	2			2	0	0	0	0	1	1	3	0	1			0	3	0	0	1		0	2	1	1	0	1
367	0	3		4	0	2.9	1	1	0	2	0	0	0		0		28	1		0	0	1	2	0	0	2	0	0	0	0	1	1	3	0	1			0	3		0	2		0	1	1	1	0	1
368	1	0	42	4	0	3.2		1	2	3	2	0	0		0		36	1		0	0	1	2	0	0	2	0	0	0	0	1	1	4	0	1			0	3	1	0	1	1	0	1	1	1	0	1
369	1	0		4	1	3.35		1	0	3	2	1	0		0		38	1		1	0	3	4				0	0	0	0	1	0	4	0	1			0	3	1	0	1			3	1			0
370	0	3	99	3		3.5	1		2	4	0		0		0	nnj			lab technician	0	0		2	0	0	2	0	0	0	0	1	1	2	0			0	0	3	1	0	1		0	2	1	1	0	1
371	0	2	32	3	1	1.6	4	2	0	7	0	0	1	PDA	0		35	1		0		4	4								1		22	0	1			1	2	1	0			0		1	1	0	1
372	1	5		3	0			1	0	2	0	0	0		0			1		0	0										1		3	0	1			0		1	0			0					1
373	0	8	99	3	0	3		1	0	4	0	0	0		0	nnj		1	nurse	0	0		2	0	0	2	0	0	0	0	1	1	4	0	1		0	0	3		1	1	1	0		1	1	0	1
374	1	2	37	3	0	3.142	5	1	0	5	0	0	0		0		35	2		0	0	6	3	0	0		0	0	0	1		1	4	0	1			0	3	0	0	2		0	3	1	1	0	1
375	0	4		3	1	2.3	1	1	0	5	0	0	0		0	nnj	29	2		0	0	1	1	0	0	1	0	0	0	0	1	1	2	0	1			0	2	1	0	2	3	0	3	1	1	0	1
376	0	0	99	3	0	3.6	1	1	0	16	0	0	0		0		28	1		0	0	2	4	0	0	2	0	0	0	0	1	1	2	0	1			0	3	1	0	1		0	1	1	1	0	1
377	1	18	99	4	1		2	1	0	22	0	0	0	g6pd def	0			1		0	0	3								0	1	1	7	0	1			0			0	1		0	1	1	1	0	1
378	0	1	34	4	1	1.956	2	1	2	22	1	0	0	g6pd def	0	nnj		1		0	0	2	4	0	0	2	0	0	0	0	1	1	5	0	1		0	0	2	0	0	3		0	3				1
379	1	5	37	4	0	3.4	2	1	0	22	0	0	0	g6pd def	0	sepsis	36	1		0	0	2	3	0	0	2	0	0	0	0	1	1	3	0	1		0	0	3	1	0	4	6	0	5	1	1	0	0
380	0	0		4	0	4.25	1	1	2	6	0	0	0		0			1		0	0	1	4	0	0	2	0	0	0	0	1	1	3	0	1		0	0	4		0	1		0	1	1	1	0	0
381	1	1		4	0	3.548		1	0	5	0	0	0		0			1		0	0		4	0	0		0	0	0	0	1	1	2	0	1		0	0	3	1	0	1	2	0	1				1
382	0	0	39	4	1	3.1	1	1	0	3	3	0	0		0		28	2		1	0	1	4	0	0		0	0	0	0	1	1	3	0	2			0	3	1	0		1	0	2	1	1	0	1
383	1	4	99	4	1	2.296			0	2			0		0	sepsis	27		student	0	0		2	0	0	2	0	0	0	0	1	1	3	0	1			0	2	1	0		5	0					1
384	1	0	32	4	0	1.642	8	1	2	1	0	0	0		0		39	1		1	0	8	4	0	0		0	0	0	0		1	7	0	1			0	2	0	0		3	0	3	1	1	0	1
385	1	19	99	4	1		1	1	0	14	0	0	0		0	sepsis	20	1		1	0	1	4	0	0		0	0			1	1	7	0	1		0	0		0	0		1	0		1	1	0	1
386	0	6	38	4	0			1	0	2	0	0	0		0			1		0	0		4	0	0		0	0	0	0	1	1	2	0	1		0	0			0		1	0		1	1	0	1
387	0	21	32	4	1			2	0	7	0	0	1	PDA	0	HDN		2		0	0												4	0	2			1		1	0	4	6	0	5	1	1	0	1
388	1	0	31	4	0	1.25	2	2	0	22	0	0	0	g6pd def	0	nnj	21	1		0	0	1	4	0	0		0	1	0	0	1	1	30	0	1			0	1	1	0	1	3	0	1	1	1	0	1
389	1	8	99	4	0	2.7		1	0	2	0	0	0		0			1		0	0		4	0	0	2	0	0	0	0	1	0	6	0	1		0	0	3		0		2	0	1	1	1	0	1
390	1	0	36	4	1	1.7	4	2	0	1	0	0	0		0		40	2	trading	0	0	4	2	0	0	2	0	0	0	0	1	1	2	0	1			0	2	0	1		1	0	1	1	1	0	1
391	1	0	37	4	0	2.42	3	2	2	3	1	0	0		0		36	2		1	0	4	2	0	0	2	0	0	0	0	1	1	2	0	1			0	2	1	0		3			1	1	0	1
392	0	0	37	4	0	2.272	4	2	2	3	1	0	0		0		36	2		1	0	4	2	0	0	2	0	0	0	0	1	1	2	0	1			0	2	0	0		4	0	2	1	1	0	1
393	0	0	36	4	0	1.582	1	2	2	1	0	0	0		0		20	1		1	0	1	2	0	0	2	0	0	0	0		1	2	0	1		0	0	2	0	0		5	0		1	1	0	1
394	0	0	36	4	0	1.56	2	2	2	1	1	0	0		0		20	1		1	0	1	2	0	0	2	0	0	0	0		1	2	0	1		0	0	2	0	0		1	0	1	1	1	0	1
395	1	0		4	0	3.32	1	1	2	0	0	0	0		0					0	0	2	2	0		2	0	0	0	0	1	1	1	0	1			0	3		0		3	0	2	0			1
396	0	0	28	4	1	1.3	3	2	0	7	0	0	1	ASD	0		35	1		0	0	2	2	0	0	2	0	0	0	0	1	1	33	0	1			1	1	0	0	2		0	2	1			0
397	1	0	32	4	1	1.9	3	2	0	1	1	0	0		0		31	1		1	0	3	4	0	0		0	0	0	0	1	1	14	0	1			0	2	1	0	1	5	0	1	0	2	1	0
398	0	3	38	4	0	3.7	2	1	2	2	0	0	0		0			1		1	0	2	4	0	0	2				1	1		4	0	1			0	3	0	0		3	0	1	1			1
399	1	2	99	3	1	3.3	1	1	0	2	0	0	0		0		22	1		1	0	1	4	0	0		0	0		0	1	1	10	0	1			0	3		0		1	0	1	1			1
400	0	1	42	4	0	3.5	5	1	0	5	0	0	0		0		37	1		0		5	0	0	0		0	0	0	0	1	0	1	0	1			0	3		0		5	0	4				1
401	1	0	38	4	1	3.05		1	2	3	3	0	0		0		25	1		1	0	1	2	0	0	2	0	0	0	0	1	1	10	0	1		0	0	3		0		3	0	1	1	1	0	1
402	1	6		4	0		2	1	0	22	0	0	0	g6pd def	0		26	1		0	0	2	2	0	0	2	0	0	0	0	1	1	5	0	1		0	0			0	4		2	5	0	2	1	0
403	1		39	4	1	4.5		1	0	22	3	0	0	g6pd def	0	sepsis	25	1		0	0	2	2	0	0	2	0	0	0	0	1	1	9	0	1			0	4	0	0	2	4	0	2				1
404	1	0	40	4	0	2.96		1	0	3	2	0	0		0		29	1		1	0	2	2	0	0	2	0	0	0	0	1	1	12	0	1			0	3	0	0	1	3	0	1	1	1	0	1
405	1	0	42	4	0	3.08		1	2	16	0	0	0		0		32	1		1	0	3	2	0	0	2	0	0	0	0	1	1	3	0	1		0	0	3	0	0		1	0	1	1	1	0	1
406	1	0		4	1	3		1	0	3	2	0	0		0		26	1		1	0	2	0	0	0	3	0	0			1	0	7	0	2			0	3		0		1	0	1	1	1	0	1
407	1	0	40	4	1	3		1	0	3	1	0	0		0		26	1		1	0	2	0			3	0	0	0	0	1	0	7	0	1			0	3		0	1	3	0	1	1	1	0	1
408	0	0	99	3	0	2.944	1	1	0	3	2	0	0		0		32	2		0	0	1								0	1		6	0	1			0	3	0	0		5	0	1	1	1	0	1
409	1	0	40	3	0	4.236	1	1	2	6	0	0	0		0			1		1	0	1	2			2	0	0	0	0	1	1	2	0	1		0	0	4		0		5	0	3	1			1
410	1	0	40	3	0	3.55	5	1	2	3	2	0	0		0			1		0	0	5	3			3	0	0	0	0	1	0	2	0	1			0	3	0	0	1		0		1	1	0
411	0	0	36	4	1	2.2		1	2	3	1	0	0		0		35	1		0	0	5	2	0	0	2	0	0	0	0	1	1	3	0	1			0	2	1	0	4	4		4	1			1
412	1	2	99	4	0	2.9		1	0	2	0	0	0		0	sepsis		1		0	0										1		4	0	1		0	0	3		0			0					1
413	1	2	99	4	0	2.69	1	1	0	2	0	0	0		0	sepsis	23	1		1	0	1									1		4	0	2			0	3	0	1			0		1	1	0	1
414	1	0	99	4	1	3	3	1	0	0	0	1	0		0			1		1	2	3	4								1	1	3	0	1			0	3	0	0	4	4	0	6	1			1
415	0	0	34	4	0	2.05	4	1	2	1	0	0	0		0			1		0	0	4									1		2	0	1			0	2		0	1	3	0	1	1	0	0	1
416	0	0	29	4	1	1.5	1	1	0	1	0	0	0		0	sepsis	31	2		1	0	1	4	0	0						1	1	17	0	1			0	1	0	0	1	3	0	2	1	1	0	1
417	1	0	34	4	0	2.25	3	1	2	1	0	0	0		0		40	1		0	0	3	2							0	1		3	0	1		0	0	2	0	1	2		0	3				1
418	1	0	30	4	0	1.4	3	1	0	1	0		0		0	sepsis	24	1		0	0	2	4							0	1		22	0	1		0	0	1	1	0	2		0	2	1	1	0	1
419	0	3	99	4	1	3.7	5	1	0	7	0	1	1	genu recurvatum	0			1		0	0	5									1		3	0	1			0	3		0	1	2	0	1	1	1	0	1
420	1	7	99	4	1		1	1	0	22	0	1	0	g6pd def	0	sepsis	25	1		0	0	1	1								1	1	4	0	1		0	0			0	1	2	2	1	0			0
421	1	3	99	4	1	3		1	0	2	0	1	0		0			1		0	0		4								1		3	0	1			0	3	0	0	2	5	0	2	1	1	0	1
422	0	16	99	4	1	2.9	2	1	0	7	0	1	1	ARM	0			1		0	0	2									1		12	0	1		0	1	3	1	0	3		0	2	1	1	0	1
423	1	0	99	4	1	3.5	1	1	2	3	3	1	0		0			1		0	0	1								1	1		10	0	1			0	3		0	1		0	1	1	1	0	1
424	0	5	99	4	0		1	2	2	22	0	0	0	g6pd def	0			2		1	0	2	4							0	1	1	5	0	1			0		1	1	3	5	0	3	1	1	0	1
425	0	5	99	4	0		2	2	2	22	0	0	0	g6pd def	0			2		1	0	2	4							0	1	1	5	0	1			0			0	2	2	0	1	1			1
426	0	4	99	4	1	3	3	1	2	4	0	0	0		0			1		0	0	3	3								1	1	4	0	1			0	3		0			0		1			1
427	0	4		4	1		2	1	0	22	0	0	0	g6pd def	0	sepsis		2		1	0	2	2							0	1	1	5	0	1			0			0	1	3	0	1	1	1	0	1
428	0	0	35	4	0	2.458		1	2	1	0	0	0		0			1		0	0	2	0	0	0	3	0	0	0	0	1	0	2	0	1			0	2	0	0	1	3	0	1	1			0
429	0	0	28	4		.9	1	1	0	1	0	0	0		0		30	1		0	0	1	0	0	0	3	0	0	0	0	1	0	22	0	1			0	0	0	0		3	0		1	1	0	1
430	1	0	34	4	0	3.2		1	0	1	0	0	0		0		32	1		0	0	2	2	0	0	2	0	0	0	0	1	1	4	0	1			0	3	1	0	4	5	0	6	1			1
431	1	0		4	1	3.2		1	0	3	3	0	0		0		29	1		0	0	1	2	0	0	2	0	0	0	0	1	1	6	0	1			0	3	0	1	1	2	0	1	1			1
432	1	0	39	4	1	3		1	0	3	3	0	0		0		40	2		0	0	1	2	0	0	2	0	0	0	0	1	1	6	0	1			0	3	0	0			0		1			1
433	1	0		4	1	1.434	3	1	0	1	0	1	0		0		35	1		0	0	3	0	0	0	3	0	0	0	0	1	0	24	0	1			0	1	1	1			0					0
434	1	15	38	4	1	3		1	0	8	0	1	0		0		32	1		0	0	2	2	0	0	2	0	0	0	0	1	1	4	0	1		0	0	3	1	0	2	1	0	1	1			1
435	0	0	36	4	1	2.5	3	1	0	3	3	0	0		0		33	1		0	0	4	2	0	0	2	0	0	0	0	1	1	11	0	1			0	2	0	1			0		1	1	0	1
436	1	0	30	4	0	1.74	3	1	2	22	0	0	0	g6pd def	0	nnj	42	1		0	0	5	2	0	0	2	0	0	0	0	1	1	7	0	1		0	0	2		0	1	1	0	1	1	1	0	0
437	1	0	40	5	0	3.088		1	2	3	1	0	0		0		20	1		1	0	1	2	0	0	2	0	0	0	0	1	1	1	0	1		0	0	3	1	0	4	5	0	4	1	1	0	1
438	1	10	40	4	1			1	0	4		1	0		0		37	1		1	0	5	0	0	0	3	0	0	0	0	1	0	5	0	1		0	0		0	0	3	5	0	4	1	1	0	1
439	1	10		4	0	4		1	0	22	0	0	0	g6pd def	0		26	1		0	0	1	2	0	0	2	0	0	0	0	1	1	2	0	1			0	3	0	0	2	4	0	2	1	1	0	1
440	0	0	40	4	0	2.928		1	0	3	2	0	0		0		26	2		1	0	1	2	0	0	2	0	0	0	0	1	1	1	0	2			0	3	0	0	4	5	0	4	1	1	0	1
441	0	3	40	4	0	3.75		1	0	2	0	0	0		0		27	1		1	0	1	1	0	0	2	0	0	0	0	1	1	5	0	1			0	3	1	0	1	2	0	1	1	1	0	1
442	1	0	39	4	1	2.9			2	3	3	0	0		0		36	1		0	0	1	0	0	0	3	0	0	0	0	1	0	8	0	2		0	0	3	1	0	2	2	0	1	1	1	0	1
443	0	7	99	4	0	2.4		1	0	22	0	0	0	g6pd def	0			2		0	0						0	0	0	0	1	1	3	0	1			0	2		0								1
444	0	28	99	4	1			1	0	4	0	0	0		0			1		0	0		4								1		8	0	2			0			0	1		0	2	1	1	0	1
445	0	2	99	4	0	2.446	1	1	0	4	0	0	0		0		27	1		1	0	1								0	1		2	0	2		0	0	2	1	0	3	4	0	2	1	1	0	1
446	0	0	99	4	0	3.5	3	1	2	7	0		1	DSD, CAH	0		33	1		0	0	3	0	0		3	1			0	1		4	0	1			1	3	0	0	1	4	0	1	1	1	0	1
447	1	0	99	4	0	3.32	2	1	2	22	2	0	0	g6pd def	0	nnj	23	1		0	0	2	4								1	1	14	0	1		0	0	3	0	0	1	5	0	1	1			1
448	0	0	30	4	0	2.206		1	2	1	1	0	0		0	nnj		1		0	0										1		9	0	1		0	0	2	1	0	3	4	0	3	1			1
449	1	19	99	4	0		4	1	0	4	0	0	0		0		39	2		1	0	4	4								1	1	2	0	1			0		0	0	2		0	2	1	1	0	1
450	1	0	99	4	0	3.36	2	1	0	3	1	0	0		0			1		0	0	2									1		1	0	1			0	3	0	0	1	1	0	1	1			1
451	0	0	34	4	1	1.88	1	1	0	1	0	0	0		0		29	1		0	0	1									1		4	0	1			0	2	0	0	4	5		5	0			1
452	1	3	99	4	1	2.04	1	1	0	7	0	0	1	CTEV	0		29	1		0	0	1	1								1	1	3	0	1			0	2	1	0	2		0	2	0	2	1	1
453	0	2	99	4	1	3.2	1	1	0	4	0	0	0		0		31	2		1	0	1	2							0	1	1	3	0	1			0	3	0	0		1	0	1	1	1	0	1
454	1	0	31	4	0	1.29	3	2	2	1	0	0	0		0	nnj		1		1	0	3	4								1		25	0	1			0	1		0	2	3	0	2	1	1	0	1
455	0	0	99	3	0	4.3	1	1	2	4	0	0	0		0	nnj		2		0	0	1	4								1	1	7	0	1		0	0	4	0			1	0	2	1	1	0	1
456	1	0	99	3	0	3.23	3	1	2	16	0	0	0		0			1		1	0	3	4								1	1	3	0	1		0	0	3	0	0		3	0	2	1	1	0	1
457	1	2	99	3	1	3.01	3	1	0	2	0	0	0		0			1		0	0	3	4								1		4	0	1		0	0	3	0	0		4	0	3	1	1	0	1
458	0	0	99	3	0	2.58	1	1	0	3	1	0	0		0		29	1		0	0	1	4								1		2	0	1			0	3		0		3	0	2	0	2	1	0
459	0	0	99	3	0	2.87	2	1	2	3	1	0	0		0	nnj		1		0	0	1									1		6	0	1		0	0	3	0	0		3	0	2	0	2	1	1
460	0	28		3	1		1	1	0	7	0		1	ACHD	0		23	1		0	0	1	4								1		6	0	1		0	1			0		1	0	1	1	1	0	1
461	0	2	99	3	1	2.6	3	1	0	13	0	0	0		0		26	2		1	0	3	4								1		4	0	1			0	3	0	0	1	4	0	1				1
462	1	0	99	4	1	3.54	2	1	0	3	3	0	0		0			2		0	0	1	4							0	1	1	5	0	1			0	3	0	0	1		0	1	1	1	0	1
463	1	2	99	4	1	2.5	1	1	0	2	0	0	0		0		24	1		1	0	1	4	1						0	1		10	0	1			0	2	0	0	4		0	5	1	2	1	1
464	1	0	99	4	0	4.2	2	1	2	7	0	0	1	hirschsprung's disease	0	sepsis	32	1		0	0	2	4								1		9	0	1		0	1	4	0	1	1	3	0	1	1	1	0	1
465	0	0	99	4	0	3.2	1	1	2	3	2	0	0		0	sepsis	30	1		0	0	1	2							0	1	1	6	0	1			0	3	1	0		4	0	5	1	1	0	1
466	0	0	99	4	0	2.5		1	2	3	2	0	0		0	nnj		1		0	0		4								1		15	0	1			0	2	0	0			0					1
467	1	0	99	4	0	3.5	2	1	2	3	2	0	0		0	sepsis		1		0	0	2	2								1	1	9	0	1			0	3	0	0	1	1	0	1				0
468	0	0	32	4	0	1.67		1	2	22	0	0	0	g6pd def	0	sepsis		2		0	0		4								1		21	0	1			0	2	0	0	4	4	1	4	1	1	0	1
469	0	22		4	1			1	0	7	0	0	1	biliary atresia	0			2		1	0										1		13	0	2			1		0	0	4	3	0	4	1	1	0	0
470	0	0	33	4	1	2	2	2	0	1	0	0	0		0	nnj		2		1	0	1								0	1		11	0	1			0	2	0	0	3		2	3	1			1
471	1	9	99	4	1		2	1	0	7	0		1	hypospadias, apert syndrome	0		26	1		0	0	2	3							1	1		8	0	1			1			1	3		0		1	1	0	1
472	1	6	32	4	1		5	1	0	22	0	1	0	g6pd def	0	sepsis	30	1		0	0	4	0							1	1		9	0	1			0		0	0	4	4	0	4	1	1	0	1
473	0	0	36	4	1	2.226		1	0	3	1	0	0		0		30	1		1	0	4	3				0	0			1	2	6	0	1			0	2	1	0	4		0	4				1
474	1	3	99	4	1	2.8		1	0	4	1	0	0		0	meningitis	25	1		0	0		2					0	0	0	1	1	10	0	1			0	3	1	0	1	4	0	1	1			1
475	1	5		5	1			1		2	0	0	0		0	sepsis		1		0	0								0		1		8	0	1		0	0		1	0	3	5	0	3	1			1
476	1	4		4	0	3.75		1	2	2	0	0	0		0			1		0	0		2						0	0	1	1	3	0	1		0	0	3	1	0	3	1	0	2	1			1
477	1	0	99	3	0	5.301	2	1	2	3	1	0	0		0	nnj	30	1		0	0	2								0	1		6	0	1		0	0	4	0	0	4		0	5				1
478	0	0	99	3	0	2.87	3	1	0	3	3	0	0		0		32	1		0	0	3								0	1		8	0	1			0	3	0	0	1	1	0	1	1			1
479	1	0	30	3	0	1.732		1	2	1	0	0	0		0			1		1	0										1		2	0	1			0	2	0	0			0		1			1
480	1	0	30	3	0	1.21	3	1	2	1	0	0	0		0	sepsis	30	1		0	0	2									1		27	0	1			0	1	0	1	2		0	2				1
481	0	4	99	3	1	3.3	1	1	0	18	0	0	0		0			1		0	1	1	4							0	1	1	10	0	1			0	3	0	0	1		0	1				1
482	0	0		3	0	1.59	1	1	0	3	3	0	0		0		32	2		0	0	1									1		4	0	1			0	2	0	0	1		0	2	1			1
483	0	0	36	3	1	2.67	1	1	2	1	0	0	0		0			1		0	0	1	4								1		3	0	1			0	3	0	0	2		0	2	1			1
484	0	3	99	3	0	2.88	1	1	0	2	0	0	0		0	sepsis		1		0	0	1	4								1	1	5	0	1		0	0	3	0	0	3		0	3	1			1
485	0	4	99	4	1	3.03	1	1	2	4	0	0	0		0		28	1		0	0	1	4							0	1	1	6	0	1			0	3		0	2		0	2	1			1
486	1	5		4	1	3.31		1	0	7	0		1	CTEV	0		35	1		0	0	4									1	1	13	0	1			0	3		0					1			1
487	1	0	99	4	0	3.2		1	0	3	1	0	0		0			1		0	0						0	0	0	0	1	1	2	0	1			0	3	1	0			0	2	0	2	1	1
488	0	1		4	0	2.016	1	1	2	11	0	0	0		0	sepsis	29	1		0	0	1	2			2	0	1			1		7	0	1			0	2	1	0	1	3	0	1	0	2	1	1
489	1	0		4	1	3.91			0	3	2		0		0	sepsis		2		0	0						0	0	0	0	1	1	7	0	1			0	3	1	0		4	0	2	1	1	0	1
490	0	10	99	4	0			1	0	2	0	0	0		0	sepsis		1		0	1	4					0	0	0		1		7	0	1			0			0		3	0	1	1	1	0	1
491	0	8	99	4	1			1	2	2	0	0	0		0						0										1		5	0	1			0		0	0		5	0	1	1	1	0	1
492	1	2	40	4	1	3.2		1	0	3	3	0	0		0		36	2		0	0	1	2	0	0	2	0	0	0	0	1	1	10	0	1			0	3		0	3	4	0	3	0	2	1	1
493	0	8		4	0	2.7		1	2	2	0	0	0		0		37	2		0	0	2	2	0	0	2	0	0	0	0	1	1	3	0	1			0	3	0	1		4	0	2	1	1	0	1
494	1	0	34	4	0	2.2		1	0	2	0		0		0			1		0	0	3	3	0	0	2	0	0		1	1		7	0	1			0	2	1	0	3	4	0	4	1	1	0	1
495	0	3	32	4	1	1.8		2	0	22	0	0	0	g6pd def	0		27	1		0	0	2	0	0	0	3	0	0	0	0	1	0	20	0	1			0	2	0	0	3		0	3	1	1	0	0
496	0	4	38	4	0	3.2	1	1	0	4	0	0	0		0		27	1		0	0	1	2	0	0	2	0	0	0	0	1	1	2	0	1		0	0	3	1	0	3	6	0	5	1	1	0	1
497	0	0	38	4	0	3.192		1	2	19	0	0	0		0		28	1		0	0	2	2	0	0	2	0	0	0	0	1	1	2	0	1			0	3	0	0		2	0	1	1	1	0	1
498	1	5		4	0		1	1	0	2	0	0	0		0			1		1	0	1	4	0	0	2	0	0	0	0	1	1	6	0	1			0		0	1		5	0	5	0	2	1	1
499	1	0	38	4	1	3.38	4	1	0	3	2	0	0		0		38	1		0		4	4	0	0		0	0	0	0	1	1	2	0	1			0	3		1		3	0	1	1	1	0	1
500	1	1		4	1	2.5	1	1	2	3	3	0	0		0		23	1	tailoring	0	0	1	4	0	0		0	0	0	0	1	1	8	0	1			0	2	0	0		3	0	1	1	1	0	0
501	1	1		4	1	3	4	1	0	3	3	0	0		0		35	1		0		6	1	0	0	1	0	0	0	0	1	1	6	0	1		0	0	3	0	0		3	0	1	1	1	0	1
502	1	0	99	4	0	3.2	1	1	0	3	1	0	0		0		25	1		0	0	1	4	0	0	2	0	0	0	0	1	1	1	0	1			0	3	0	0		5	0	1	0	2	1	0
503	0	0	33	4	0	1.85	3	1	0	1	0	0	0		0	nnj						3	4	0	0	2	0	0	0	0	1	1	20	0	1			0	2	0	0			0					1
504	1	4	42	4	1	3.3	4	1	0	2	0	0	0		0		39	2		0	0	4	3	0	0	2	0	0	0	0	1	1	6	0	1			0	3	0	1			0		1			0
505	1	6		4	1		1	1	0	4	0	0	0		0	nnj	26	2		1	0	1		0	0						1		6	0	1			0		0	0	1	3	0	1				0
506	1	4		4	1	1.3	1	1	0	1	0	0	0		0	nnj	38	1		0	0	2	4	0	0		0	0	0	0	1	1	3	0	1			0	1	0	0	3	4	0	3	0	2	1	1
507	1	0	35	4	0	2.55	4	1	2	19	0	0	0		0			2		0	0	4	4	0	0		0	0	0	0	1		3	0	1		0	0	3	0	0	2	1	0	2	1			1
508	0	3	99	4	0	3.55	4	1	0	2	0	0	0		0			1		0	0	4	4	0	0	2	0	0	0	0	1	1	2	0	1			0	3	1	0			0					1
509	1	0	35	4	0	3.3	1	1	2	5	0	0	0		0		25	1		0	0	1	4	0	0		0	1	0	0	1	1	4	0	1			0	3	0	1	4	5	0	4	1			1
510	0	0	32	4	0	1.86		1	0	1	0	0	0		0		31	2		0	0	1	2	0	0	2	0	0	0	0	1	1	20	0	1			0	2	0	0	2		0	2				1
511	1	11		4	1		1	1	0	8	1	0	0		0			1	teaching	0	0	1	4	0	0		0	0	0	0	1	1	7	0	1		0	0		1	0	1	3	0	1				1
512	1	2	38	4	0	2.42	2	2	2	2	0	0	0		0			1		0	0	2	4	0	0	2	0	0	0	0	1	1	4	0	1			0	2	0	0	1	3	0	1	1			1
513	0	2	38	4	0	2.7	3	2	2	2	0	0	0		0			1		0	0	2	4	0	0	2	0	0	0	0	1	2	8	0	1			0	3	0	0	1	4	0	1	1			1
514	1	3	99	4	1	2.9	2	1	0	7	0	1	1	ARM and UDT	0			1		1	0	2	0	0	0					0	1	0	9	0	1		0	1	3		0	1	3	0	1	1			1
515	0	2	38	4	0	2.5	3	2	0	5	0	0	0		0		34	1		0	0	3	3	0	0	2	0	0	0	0	1	1	1	0	1			0	2	1	0	3		0	3	1			1
516	1	2	38	4	0	2.8	4	2	0	5	0	0	0		0		34	1		0	0	3	3	0	0	2	0	0	0	0	1	1	1	0	1			0	3	0	0	1		0	1	1			1
517	0	1	38	4	0	3.4	1	1	0	5	0	0	0		0		28	1		0	0	1	3	0	0	3	0	0	0	0	1	0	5	0	1			0	3	0	0	3		0	3	1			1
518	0	0	34	4	0	1.81	4	1	2	1	2		0		0	nnj	35	1		0	0	4	1	0	0	1	0	0	0	0	1	1	12	0	1		0	0	2	0	0	3		0	3	1			1
519	0	0	38	4	0	5	3	1	0	6	0	0	0		0			1		0	0	3	4	0	0	2	0	0	0	0	1	1	3	0	2			0	4	0	0	1	3	0	1	1			1
520	1	1		4	1	2.312	4	1	0	3	2	0	0		0			2		0	0	4	4	0	0		0	0	0	0		1	8	0	1			0	2	0	0	2		0	1				1
521	1	10		4	1		1	1	0	7	0	0	1	omphalocoele	0		30	1		0	0	1	2	0	0	2	0	0	0	0	1	1	8	0	1			1			0	1	3	1		1	1	0	0
522	1	17	99	4	1			1	0	4	0	0	0		0			1		0	0		2	0	0	2	0	0	0	0	1	1	4	0	1			0			1	1	1	0	1	1			1
523	1	15		4	0		1	1	0	4	0	0	0		0		28	1	teaching	0	0	1	2	0	0	2	0	0	0	0	1	1	4	0	1			0		0	0	3	3	0	3	1			1
524	0	0	32	4	0	1.396	3	2	0	1	0	0	0		0			1		0	0	3									1		27	0	1			0	1	0	0	2		0	1	1			1
525	0	0	36	4	0	2.52	1	1	0	4	0	0	0		0			1		0	0	1	4	0	0	2	0	0	0	0	1	1	4	0	1		0	0	3	0	0	1	1	0	1	1			1
526	0	2	99	4	0	2.3	1	1	0	22	0	0	0	g6pd def	0			1		1	2	1	4	0	0	2	0	0		0		1	4	0	1		0	0	2	0	0	1	3		1	1	1	0	1
527	1	0		4	1			1	2	3	3	0	0		0		22	2		1	0		2	0	0	2	0	0	0	0	1	1	1	1	4	1	1	0		0	0	2	4	0	2	1			1
528	1	0	39	4	1	3.2		1	0	3	3	0	0		0		27	1		1	0	2	0	0	0	3	0	0	0	0	1	0	12	0	1			0	3	0	0	1	3	0	1	1			1
529	1	0	35	4	1	2		1	0	3	2	0	0		0		26	1		1	0	3	2	0	0	2	0	0	0	0	1	1	8	0	1			0	2	0	0			0		1			1
530	1	2	41	4	1	2.75		1	0	4	0	0	0		0		36	2		1	0	1	2	0	0	2	0	0	0	0	1	1	7	0	1		0	0	3	0	0	2		0	2	1			1
531	1	6	38	4	0	2.5		1	0	2	0	0	0		0		18	1		0	0	1	2	0	0	2	0	0	0	0	0	1	10	0	1			0	2	1	0			0		1			1
532	0	6	38	4	0	3.2		1	0	2	0	0	0		0		26	1		1	0	2	2	0	0	2	0	0	0	0	1	1	2	0	1			0	3		1			0					0
533	0	0	31	4	0	1.69		1	0	1	0	0	0		0		25	1		1	0	2	0	0	0	3	0	0	0	0	1	0	6	0	1			0	2	1	0	2		0	1				1
534	0	3		4	0	3.544		1	0	19	0	0	0		0		25	1		0	0	1	2	0	0	2	0	0	0	0	1	1	2	0	1		0	0	3	0	1	2	3	0	2	1			1
535	1	7	38	4	0	3.3		1	0	4	0	0	0		0		39	1		0	0	2	2	0	0	2	0	0	0	0	1	1	2	0	1			0	3	1	0	4	3	0	4	0			1
536	0	1	38	4	0	3.45		1	2	3	2	0	0		0		26	1		0	0	1	2	0	0	2	0	0	0	0	1	1	2	0	1			0	3	1	0		3	0	4	1			1
537	1	1	38	4	0	2.64		1	2	10	0	0	0		0		30	1		0	0	3	2	0	0	2	0	0	0	0	1	1	2	0	1			0	3	0	0		1	0		1			1
538	1	3	38	4	0	4.2		1	0	2	0		0		0		37	1		1	0	2	2	0	0	2	0	0	0	0	1	1	3	0	1			0	4		0			0					1
539	1	0	35	4	0	1.9		1	2	1	0	0	0		0		27	1		0	0	1	2	0	0	2	0	0	0	0	1	2	5	0	1		0	0	2		0			0		1			1
540	1	0		4	0	1.3		2	2	1	0	0	0		0		34	1		1	1	3	2	0	0	2	0	0	0	0	1	1	6	0	1			0	1	0	0	2	3	0	2				1
541	1	1		4	0	1.962		2	2	1	0	0	0		0		34	1		0	0	3	2	0	0	2	0	0	0	0	1	1	5	0	1			0	2	0	0	3	4	0	3				1
542	1	0	40	4	0	2.54		1	2	3	1	0	0		0		38	1		0	0	3	2	0	0	2	0	0	0	0	1	1	3	0	1			0	3	1	0			0					1
543	1	0	38	4	1	3.3		1	0	3	2	0	0		0		25	1		0	0	2	2	0	0	2	0	0	0	0	1	1	7	0	1			0	3	1	0	3	3	0	2				1
544	1	6	38	4	1	4		1	0	2	0	0	0		0		26	1		0	0	2	2	0	0	2	0	0	0	0	1	1	5	0	1			0	3	0	0	1		1	1	1			1
545	0	1	32	4	1	1.1		2	0	1	0	1	0		0		22	1		1	0	2	2	0	0	2	0	0	0	0	1	1	27	0	1			0	1		0	1	4	0	1				1
546	1	0	32	4	1	1.2		2	0	1	0	1	0		0		22	1		1	0	2	2	0	0	2	0	0	0	0	1	1	27	0	1			0	1	1	0	1		0	1	1			1
547	1	0	37	4	1	1.6		2	0	1	0	0	0		0		27			0	0	2	2	0	0	2	0	0	0	0	1	1	6	0	1			0	2	0	0	1		0	1	1			1
548	0	0	99	4	0	2.02	1	1	2	3	2	0	0		0		33	1		0	0	1	3	0	0	3	0	0	0	0	1	1	2	0	1		0	0	2	0	0	1	3	0	1	1			1
549	1	7		4	0		2	1	2	2	0	0	0		0		33					2	4	0	0		0	0	0	0	1	1	2	0	1			0			0		4	0	4				1
550	1	6	99	4	1			2	0	9	0	0	0		0		32	1		0	0	2	2	0	0		0	0	0	0	0	1	8	0	1			0		0	0			0					1
551	1	1	99	4	0	2.6	1	1	0	19	0	0	0		0			2		0	0	2	2	0	0	2	0	0	0	0	1		17	0	1		0	0	3		0	1	3	0	1	1	1	0	1
552	1	18		4				1	0	17	0		0		0	otitis media		1		0	0												7	0	1			0			0			0					1
553	1	3	35	4	1	2	1	1	0	4	3	1	0		0	nnj	23	1		0	0	1	0	0	0		0	0	0	0	1	1	38	1	4	41	1	0	2	0	1			1	4				1
554	1	2		4	1	2.07	3	2	0	22	3	0	0	g6pd def	0		34	1		0	0	2	1	0	0	1	0	0	0	0	1	1	7	0	1		0	0	2	0	0	1	2	0	1				1
555	1	6		4	1			1	0	2	0	0	0		0		26	1	photography	0	0		2	0	0	2	0	0	0	0	1	1	4	0	1			0		0	1			0					1
556	0	9	36	4	1		1	1	0	7	1	1	1	down's syndrome	0			2		0	0	1	2	0	0		0	0	0	0		1	2	0	1		0	1		0	0	1	1	0	1	0	2	1	1
557	1	10	99	4	1			1	2	2	0		0		0			2		0													2	0	1			0		0	0		5	0	1	1	1	0	1
558	0	0		4	0	2.6	2	1	2	16	2	0	0		0		22			0		2	2	0	0	2	0	0	0	0		1	5	0	1			0	3		1		5	0	2	1	1	0	1
559	1	11		4	1			1	0	3	3	1	0		0			1		0	0											0	1	1	4	12	1	0		1	0			0	3	1	1	0	1
560	1	0		4	1	3	2	1	2	3	2	0	0		0		23	1		0		2											4	0	1			0	3	1	0		3	0	2	0	2	1	1
561	1	0	99	4	0	2.632	1	1	2	10	0	0	0		0		21	1		1	0	1	4	0	0	2	0	0	0	0	1	1	1	0	1			0	3	0	0	1	3	0	1	1	1	0	1
562	0	20	36	4				1	0	7		0	1	hirschsprung's disease	0		25	1	patent medicine	0	0	1											2	0	1			1		1	0	1	3	0	1	1	1	0	1
563	1	23		4	1		4	1	0	4		0	0		0		30	2		0	0	4	4	0	0	2	0	0	0	0	1	1	7	0	1			0		0	0		3	0	2	1	1	0	1
564	1	0		4	0	3.5	1	1	0	3	1	0	0		0		23	1		1	0	2	4	0	0	2	0	0	0	0	1	1	1	0	1			0	3		0	1		0	1	1	1	0	1
565	1	9	99	4	1		1	1	0	7	0	0	1	CTEV	0	aspiration pneumonitis	27	1		0	0		4	0	0	2	0	0	0	0	1	1	8	0	1			0		0	0	1	1	0	1	1	1	0	1
566	0	12	99	4	1	3	1	1	0	2	0	0	0		0		28	2		0	0	1	2	0	0	2	0	0	0	0	1	1	1	0	1			0	3	0	0	4	5		4	1			1
567	0	0	31	4	0	1.756	2	1	2	1	3	0	0		0		25	2		1	0	2											6	0	1			0	2		0	1	1	0	1	1			1
568	1	0	38	4	0	2.854	1	1	0	2	0	0	0		0		28	1		0	0	1	2	0	0	2	0	0	0	0	1	1	13	0	1			0	3		0	4	4		6	1	0	0	1
569	1	4	40	4	0	3.9	3	1	2	2	0	0	0		0		37	1		0	0	3	1	0	0	2	0	0	0	1	1	1	2	0	1			0	3	0	0	1	1	0	1	1	1	0	1
570	0	2	99	4	0	3.5		1	2	22	0	0	0	g6pd def	0			1		0			2	0	0	2	0	0	0	0	1		6	0	1			0	3		0	1	3	0	1	1	1	0	0
571	1	0	29	4	1	.9	4	1	0	1	0	0	0		0		34	1		1	0	4	2	0	0		0	1	0	0	1		9	0	2			0	0	1	0	3			3	1	1	0	1
572	0	3		4	1	3.1	4	1	0	2	0	0	0		0		39	1		0	0	4	2	0	0	2	0	0	0	0	1	1	3	0	1			0	3	0	0	4	5	0	4	1	1	0	1
573	0	3	38	4	1	3.1	1	1	0	4	0	0	0		0		22	2	trading	1	0	1								0	1		1	1	4	4	1	0	3		0	1	3	0	1				1
574	1	0	37	4	0	2.58		1	0	3	2	0	0		0			1		0			2	0	0	2	0	0	0	0	1	1	5	0	1			0	3		0	1	5	0	2	1			1
575	1	3	99	4	1	3.2	1	1	0	3	3	0	0		0	nnj	27	1		0		1	2	0	0		0	0	0	0	1	1	7	0	1			0	3	1	0	4		0	4	1			1
576	1	1	39	4	0	2.5	1	1	2	2	0	0	0		0		29	1		0		1	2	0	0	2	0	0	0	0	1	1	3	0	1		0	0	2	0	0	4		0	4	1	1	0	1
577	0	3	39	4	1	2.5		1	0	4	0	0	0		0		28	1		0	0	2	2	0	0	2	0	0	0	0	1		3	0	1			0	2	1	0	1	1	0	1	1			1
578	1	0	30	4	1	1.2		1	2	1	0	0	0		0		27	1		0	0	2	2	0	0	2	0	0	0	0	1	1	21	0	1			0	1	1	0		4	0	1	1	1	0	1
579	0	0	38	4	0	3.6		1	2	5	0	0	0		0		26	2		0	0	2	2	0	0	2	0	0	0	0	1	1	7	0	1			0	3		1	1		0	1	1			1
580	1	3		4	1	2.1		1	0	3	3	1	0		0		27	1		0	0	2	0	0	0	3	0	0	0	0	1	0	9	0	1			0	2	0	0	2		0	2	1	1	0	1
581	0	0	37	4	0	2.8	2	1	2	0	0	0	0		0		37	1		0	0	2	2	0	0	2	0	0	0	0	1	1	2	0	1			0	3	0	0	3		0	2	1	1	0	1
582	1	0	38	4	0	5.5		1	2	6	0	0	0		0		40	1		0	0	5	2	0	0	2	0	0	0	0	1	1	3	0	1			0	4	0	0	2		0	2	0			1
583	1	0		4	0	4.3		1	2	3	2	0	0		0		26	1		0	0	2	2	0	0	2	0	0	0	0	1	1	20	0	1			0	4	0	0	3	4	0	3	1	1	0	1
584	1	1		4	1	3.1		1	0	3	2	1	0		0		25	1		1	0	2	2	0	0	2	0	0	0	0	1	1	2	0	1			0	3	0	0	4	4	0	3	1	1	0	1
585	1	5		4	0			1	2	2	0	0	0		0		25	1		0	0	1	2	0	0	2	0	0	0	0	1	1	2	0	1			0		0	0	1	3	0	1	1	2	1	1
586	1	0		4	1	2.5		1	0	3	2	0	0		0		41	1		1	0	1	2	0	0	2	0	0	0	0	1	1	10	0	1			0	2	1	0	4	4	0	4	1	0	0	1
587	1	2		4	1	2.8		1	2	3	1	0	0		0	sepsis	20	1		0	0	1	2	0	0	2	0	0	0	0	1	1	10	0	1			0	3	0	0	3		0	3	1	1	0	0
588	0	1	38	5	0	3.3		1	0	10	0	0	0		0		32	1		0	0	2	2	0	0	2	0	0	0	0	1	1	3	0	1			0	3		0	4		0	4	1			1
589	1	1		5	0	2.994		1	0	3	2	0	0		0		32			0	0	2	2	0	0	2	0	0	0	0	1	1	6	0	1			0	3		1	1	3	0	1	1	1	0	1
590	1	1		5	1	3.1		1	2	3	2	0	0		0		37			0	0	3	0			3	0	0	0	0	1	0	13	0	1			0	3	0	1			0		1	1	0	1
591	1	4		5	0			1	0	2	0	0	0		0		27	1		0	0	2	2	0	0	2	0	0	0	0	1	1	4	0	1			0			1	1	3	0	1	1	1	0	1
592	1	1		5	1	2.14		1	0	3	3		0		0			1		0	0	2	0	0	0	3	0	0	0	0	1	0	14	0	1			0	2	1	0	3		0	3				1
593	1	1		5	1	2.8		1	0	3	3	0	0		0		38	1		0	0	1	2	0	0	2	0	0	0	0	1	1	1	0	2			0	3	1	0	1		0	1	1	1	0	1
594	0	1	33	5	0	1.76		1	0	1	0	0	0		0		31	1		0	0		2	0	0	2	0	0	0	0	1	1	10	0	1			0	2	0	0	1		2	1	1	1	0	1
595	1	0	30	5	0	1.56		1	0	1	0	0	0		0		37			0	0	3	2	0	0	2	0	0	0	0	1	1	16	0	1		0	0	2		0		1	0		1	1	0	0
596	1	4		4	0	2.9		1	2	2	0	0	0		0		32	1		1	0	2	2	0	0	2	0	0	0	0	1	1	3	0	1			0	3	0	0		3	0	2	0	2	1	1
597	0	2	30	4	0	1.3		1	2	1	0	0	0		0		27	1		0	0	1	2	0	0	2	0	0	0	0	1	1	17	0	1			0	1	1	0		3	0	3	1	1	0	1
598	1	1	39	5	1	3.6		1	0	3	2	0	0		0		29			1	0	2	2	0	0	2	0	0	0	0	1	1	7	0	1			0	3	0	0		5	0	1	1	1	0	1
599	1	1		5	1	2.668		1	2	3	2	0	0		0		34	2		0	0	2	2	0	0	2	0	0	0	0	1	1	5	0	1			0	3	0	0		2	0	1	1	1	0	1
600	0	10		5	1			1	0	2	0	0	0		0			1		0	0	3	2	0	0	2	0	0	0	0	1	1	11	0	1			0		0	0		3	0	2	1	1	0	1
601	0	7	38	5	1	3.2		1	0	13	0	0	0		0		27	1		0	0	2	0	0	0	3	0	0	0	0	1	0	3	0	1			0	3	1	0		1	0	2	0	2	1	1
602	1	0		5	0	3		1	0	22	0	0	0	g6pd def	0					0	0		2	0	0	2	0	0	0	0	1	1	3	0	1			0	3	0	0	1	4	0	1	1	1	0	1
603	1	3	38	5	0	3.6		1	0	2	0	0	0		0			1		0	0	2	2	0	0	2	0	0	0	0	1	1	3	0	1			0	3		0		1	0	1	1	1	0	1
604	0	4	40	5	0	3.8		1	0	5	0	0	0		0		31	1		0		1	2	0	0	2	0	0	0	0	1	1	3	0	1			0	3	0	0		5	0	2	1	1	0	1
605	1	1	28	5	1	.9		1	0	1	0	0	0		0		20			0	0	1	0	0	0	3	0	0	0	0	0	0	2	0	2			0	0	0	0		3	0	1	1	1	0	1
606	1	2		5	1	3.896		1	2	3	3		0		0		33	2		0	0	3	2	0	0	2	0	0	0	0	1	1	5	0	1			0	3	0	0		3	0	3	1	1	0	1
607	1	0	32	4	0	2.146	2	1	0	2	1	0	0		0		30	1			0	2											6	0	1			0	2	0	0		5	0	2	1	1	0	1
608	0	3		4	0	3.4		1	2	2	0	0	0		0		23	1		0	0	1								0			3	0	1		0	0	3	1	0		3	0	1	1	1	0	1
609	1	6	99	4	0			1		2	0	0	0		0			1		0	0												6	0	1		0	0			0		4	1	3	1	1	0	1
610	1	19	99	4	0	3.5	1	1	0	4	0	0	0		0		28	1		0	0	1									1		5	0	1			0	3		0		4	0	3	1	1	0	1
611	0	11	99	4	0			1	2	2	0	0	0		0			2		0	0												4	0	1			0		0	0		5	0	3	1	1	0	1
612	1	9	99	4	0	2.7	1	1	0	2	0	0	0		0		29	1		0	0	1	2				0	0	0	0			3	0	1			0	3	0	0		1	0	2	1	1	0	1
613	1	23	99	4	0			1	2	2	0	0	0		0			1		0	1										1		4	0	1			0		0	0		3	0	2	1	1	0	1
614	0	0	99	4	1	3.2		2	0	0	0	0	0		0					1	0												5	0	1		0	0	3	1	0		1	0	2	1	1	0	1
615	1	0	99	4	1	3.233		1	0	3	3	0	0		0		26	2		0	0						0	0	0	0	1		3	0	1			0	3	1	0		1	0	2	1	1	0	1
616	0	8	99	4			1	1	2	2	0	0	0		0		28	2		0	0	1									1		3	0	1			0		0	0		3	0	2	1	1	0	1
617	0	0	0	4	1	1.896		1	2	3	1	0	0		0			1		0	0												6	0	1		0	0	2	0	0	1	4	0	1	1	2	1	1
618	0	0	0	4	1	2.85		1	2	16	0	0	0		0			1		0	0												3	0	1			0	3		0	2	4		2	1			1
619	1	4	99	4	0		1	1	2	2	0	0	0		0		30	1		0	0	1					0	0	0	0	1		6	0	1			0		0	0		4	0	2	1			1
620	1	2	99	4	0	3.518		1	0	2	0	0	0		0			1		0	0												9	0	1			0	3	0	0	1		0	2	1	1	0	1
621	0	1		4	1		1	1	0	7		1	1	CCHD	0	sepsis	32	1		0	0		2	0	0		0	0	0	1	1		5	0	1			1			1	4	4	0	3	1	1	0	1
622	1	8		4	1			1		7	0	1	1	PUV	0	sepsis	22	2		1	0	4								0	1		7	0	1			1		0	1	4		2	5				1
623	1	0	99	4	0	3.49	1		2	3	1	0	0		0		25	1		1	0	1									1		6	0	1			0	3		1			0					1
624	1	7	99	4	1			1	2	2	0	0	0		0		28	2		0	0	2						0		0	1		3	0	1			0		1	0	1	1	0	1	0			0
625	0	0	99	4	0	2.95	3	1	2	3	2	0	0		0		37	1		0	0	3	2								1		2	0	1		0	0	3		0	3	4	0	2	1	0	0	1
626	1	2		4	1	2.9	1	1	0	3	3		0		0		26	1		0		1	0								1		5	0	1			0	3		0		3	0		1	1	0	1
627	0	3	32	4	1	1.69		2	0	1	0	1	0		0			1		0		1											10	0	1			0	2	1	1	1		0	1	1			1
628	0	1	36	4	0	1.426			2	1	1	0	0		0		31	1		0	0	1									1		3	0	1		0	0	1	0	1								1
629	1	0	99	4	0	3.2	2	1	0	3	3		0		0			1			0	2	2	0	0			0		0	1		5	0	1		0	0	3		0	2	1		2	1	1	0	1
630	1	28	99	4	1			1	0	0			0		0			1		0	0	2											4	0	1			0			1			0					0
631	1	7	99	4	1			1	2	2	3	1	0		0			2			0												10	0	1			0			0	2	1		2				1
632	1	0	34	4	0	1.57	1	2	2	1	0	0	0		0		30	2		1	0	1											7	0	1			0	2	0	0	1	1	0	1	1	1	0	1
633	0	0	34	4	0	1.48	1	2	2	1	0	0	0		0		30	2		1	0	1											7	0	1			0	1	1	1		1	0	1				1
634	1	0	99	4	1	4.8		1	0	19	0	0	0		0		27	2		0	3	1											2	0	1			0	4		1	4	3	0	4	1	1	0	1
635	1	0	99	4	1	3.3	1	1	0	3	3	0	0		0		28	2		0	0	1											6	0	1			0	3		0	1	1	0	2	1	1	0	1
636	1	0	99	4	0	2.56		1	0	3	2	0	0		0		27	1		0	0						0	1	0	0			7	0	1		0	0	3	0	1	1	3	0		1	1	0	1
637	1	10		4	1			1	0	2	0	1	0		0			1		0	0	2											20	0	1			0		0	1	1	3	0	1	1	1	0	1
638	1	3		4	0	3.6	3	1	0	2	0	0	0		0		35	1		0	0	3	2	0	0	2	0	0	0	0	1	1	2	0	1		0	0	3	1	0	2	1	0	2				1
639	0	0	30	4	1	1.25	1	1	0	1	0	0	0		0		29	2		0	0	1	2	0	0	2	0	0	0	0	1	1	20	0	1			0	1	0	0	1	3	0	1	1	1	0	1
640	1	1	36	5	1	2.744	5	1	2	7	2	0	1	TEF, microphthalmia, VSD, CHARGE, wolff harrison	0		39	1		1	0	5	3	0	0	2	0		1	0	1	1	3	1	4	3	1	1	3		0		2	0					1
641	0	1		5	1	1.7	2	2	0	3	3	0	0		0		29	2		0	0	1											1	0	2			0	2	0	0	3	5	0	3	1	1	0	1
642	0	0		5	1	2.85	3	1	2	3	1	0	0		0						2	5	0	0	0	3				0	1	0	4	0	1			0	3	0	0					1	1	0	1
643	0	0	99	5	1	2.6	1	1	0	3	3	0	0		0		31					1	2	0	0	2	0	0	0	0		1	2	1	4	2	1	0	3	1	0	4	4	0	4	1			0
644	1	0	39	5	1	3.78	1	1	0	3	1	0	0		0			1		0	0	1	2	0	0	2	0	0	0	0	1	1	3	0	1			0	3		0	4	5	0	4	1	1	0	1
645	1	6		5	1		1	1	0	2	0	1	0		0						0	1	4	0	0		0	0	0	0	1		3	0	1			0		0	0	1	1	0	1				0
646	1	0	24	5	1	.982	1	1	0	1	0	0	0		0		39	2		1	0	1	2	0	0	2	0	0	0	0	1	1	1	1	4	1	1	0	0	0	0					1	1	0	1
647	0	4	99	5	0		1	1	0	7	0	0	1	g6pd def and umbilical hernia	0			1		0	0	1	4	0	0		0	0	0	0	1	1	4	0	1		0	0			0	2	2	0	1	1	0	0	1
648	1	0		5	1	3.1	2		0	3	3		0				27	1		0	0	2	4	0	0		0	0	0	0	1	1	7	0	1			0	3	0	0	1	3		1	1			1
649	1	13		5	1		1	2	0	4	0	0	0		0		16	2		0	0	1	0	0	0			0		0	0		6	0	1			0		0	0	1	3		1	1	1	0	1
650	0	3	99	5	0	3	1	1	0	4	0	0	0		0		27	2		1	0	1								0	1		2	0	1			0	3	0	0		3	0	2	1	1	0	1
651	0	0	99	5	1	3.72	4	1	0	7	0	0	1	DSD, CAH	0		28	1		1	0	3	3	0	0	2	0	0	0	0	1	1	4	0	1		0	1	3	1	0	3		0	3	1	1	0	1
652	1	3		5	1	2.7	1	1	2	2	0	0	0		0		29	1		0	0	1	4	0	0		0	0	0	0	1	1	3	0	1		0	0	3	1	0		3	0	2	1	1	0	1
653	0	3		5	1	1.2		2	0	1	0	1	0		0			2		1	0		0	0	0	3	0	0	0	0		1	10	0	1		0	0	1	0	0		3	0	2	1	1	0	1
654	1	1		5	1	3.09	2	1	0	3	3	1	0		0		23	1		0	0	2	0	0	0			0	0	0	1	0	5	0	1			0	3		0		3	0	2	0	2	1	1
655	0	0	28	5		1.356		1	0	1	0	0	0		0																		17	0	1			0	1	0	0	2	5	0	2	1	1	0	1
656	0	0	42	5	0	3.876	4	1	2	3	3	0	0		0		30	1		0	0	4	2				0	0	0	0	1	1	15	0	1		0	0	3	0	0		5	0	5	1	1	0	1
657	0	4		5	0				0	22	0	0	0	g6pd def	0								4										4	0	1			0		0	1	1	2	0	1	1			1
658	0	5		5	1		4	1	0	2	0	0	0		0			2		1	0	4	4	0	0	2	0	0	0	0	1		6	0	1			0			0		3	0	2	1	1	0	1
659	1	8	99	5	0			1	2	2	0	0	0		0		32	1		0		2	4	0	0		0	0	0	0	1	1	2	0	1		0	0			0		1	0	2	1	1	0	1
660	0	5	38	5	1	3.2		1	0	4	0		0		0		32	1		0	0	2	2	0	0	2	0	0	0	0	1	1	13	0	1			0	3		0		1	0	1	1	1	0	1
661	1	2		5	1	2.9		1	0	7	0	0	1	ARM	0		23			0		2	2	0	0	2	0	0			1	1	3	0	1			1	3		0			0					1
662	1	3	38	5	1	2.3		1	0	3	3	0	0		0		30	1		0	0	2	2	0	0	2	0	0	0	0	1	1	1	1	4	4	1	0	2		0		6	0	1	1	1	0	1
663	1	3	39	5	1	3		1	0	4	0	0	0		0		25	1		0	0		2	0	0	2	0	0	0	0	1	1	1	1	4	4	1	0	3		0		2	0	1	1	1	0	1
664	0	2	99	5	1	2.54	1	1	0	7	0	0	1	bilateral cleft lip and palate	0		19	1		1	3	1	2	0	0		0	0	0	0	1	0	5	0	1			0	3		0	2		0	2	1	1	0	1
665	1	3	99	5	1	1.588	1		0	2	1	0	0		0			1		0	0	1	4	0	0	1	0	0	0	0	1	1	2	0	1			0	2	0	0		4	0	2	1	1	0	1
666	0	1	99	5	0	3.21	1	1	2	2	0	0	0		0		20	1		0	0	1	0			3				0	1		2	0	1			0	3		0		4	0	2	1	1	0	1
667	0	4	99	5	1	2.5	2	1	0	3	2	1	0		0		25	1		1	0	2									1		7	0	1		0	0	2		0		5	0	3	0	2	1	1
668	1	2		5	1	2.3	2	2	0	4	0	1	0		0				trading	0	0	2	0			3	0	0	0	0	1	0	1	1	4	4	1	0	2		0		3	0	2	1	1	0	1
669	0	2	34	5	0	1.95		1	0	22	0	0	0	g6pd def	0	nnj		1		0	0		3							0	1		3	0	1			0	2	0	0	2	4	0	2	1	1	0	1
670	0	3	99	5	0		2	1	2	2	0	0	0		0		34	2		0	0	2	3							0	1	1	2	0	1			0			0			0	2	0	2	1	1
671	0	0		5	0	3.2	2	1	0	2	0	0	0		0		30	1		0	0	2	4	0	0	1	0	0	0	0	1	1	3	0	2			0	3		0		5	0	1	1	1	0	0
672	0	0	99	5	1	2.34	1	1	2	3	3	0	0		0		35	2		0	0	1	4							0	1	1	6	0	1			0	2	1	0		4	0		1	1	0	1
673	1	1	99	5	0	2.8	1	1	2	2	0	0	0		0		27	1		0	0	1	4								1	1	1	0	1		0	0	3	1	0		5	0	3	1	1	0	1
674	1	3	99	5	0	2.6		1	0	2			0		0			1		1	0	1	4	0	0	1	0	0	0	0	1	1	4	0	2			0	3		0		4	0	2	1	1	0	1
675	0	0	99	5	0	2.87	3	1	2	3	3	0	0		0		35	1		0	0	3	4							0	1	1	5	0	1			0	3	1	0		3	0	1	1	1	0	1
676	1	0	99	5	1	4.63	3	1	0	3	2	1	0		0			1		1	0	3									1		5	0	1			0	4	0	0		3	0	2	1	1	0	1
677	1	5		5	1		3	1	0	2	0	0	0		0			1		0	0	3	4	0	0		0	0	0	0	1	1	3	0	1			0			0		4	0	2	1	1	0	1
678	1	3	99	5	1	1.97	1	1	0	7	0	0	1	subcutaneous nodules	0	sepsis	27	1		0	0	1	2				1			1	1		10	0	1			0	2		0	1	5	0	2				1
679	0	2	99	5	0	4	2	1	0	2	0	0	0		0			2		0	0	2									1		2	0	1			0	3		1			0	3	1	1	0	1
680	1	0	99	5	1	2.3	2	1	2	3	3		0		0	sepsis	28	1		0	0	2	2							1	1		15	0	1			0	2	0	0		3	0	2	0	2	1	1
681	0	3		5	0	2.6	3	1	0	2	0	1	0		0		30	1			0	3	4	0	0	1	0	0	0	0	1	1	2	0	1			0	3		0			0		1	1	0	1
682	0	0	99	5	0	2.99		1	0	10	0	0	0		0			1		0	1										1		2	0	1			0	3	0	0			0	2	1	1	0	1
683	0	2		5		1.678		1	0	19	0	0	0		0			1	tailor	0	0	1	4	0	0		0	0	0	0	0	1	5	0	1			0	2	0	0		4		1	1	1	0	1
684	1	1	99	5	0	2.48	1	1	0	2	0	0	0		0		23	1		0	0	1	4								1	1	3	0	1			0	2	1	0		2	0	1	0	2	1	0
685	0	0	28	5	1	1.14	1	1	0	1	0	0	0		0		23	1		0	0	1	4								1	1	2	0	2			0	1		0		4	0	3	1	1	0	1
686	0	17	99	5	1			1	0	4	0	0	0		0			1		1	0								0	0			11	0	1			0		1	0	2	3	0	2				1
687	1	5	99	5	1		1	1	0	22	0		0	g6pd def	0		34	2		0	0	1	4								1	1	6	0	1			0		1	0	1	1	0	1	1	1	0	1
688	0	0	37	5	0	2.014			1	3	1	0	0		0		31	1		0	0	4					0	0	0	0	1	1	1	0	1			0	2		0		1	0	1				1
689	1	3	99	5	1	3	1	1	2	2	0	0	0		0	sepsis	20	1		0	0	1									1		3	0	2			0	3	0	0			0					1
690	1	2	99	5	0	3.15		1	0	22	0	0	0	g6pd def	0			1		0	0										1		3	0	1			0	3	0	0	4	6	0	5	1	1	0	1
691	0	4	99	5	0	3.2	1	1	2	2	0	0	0		0		30	2		0	0	1	4					0		0			4	0	1			0	3	0	1	1	3	0	1				1
692	1	3	99	5	1	2.7	1	1	0	3	2	0	0		0		36	1		0	0	1					0	0	0	0			7	0				0	3	0	1			0					1
693	1	0		5	1	3.26		1	0	3	3	0	0		0			2		0	0									0			1	1	4	0	1	0	3	0	1	1	3	0	1	1			1
694	1	5	99	5	0			1	2	22	0	0	0	g6pd def	0			1		0	0	3	4			1	0	0			1	1	3	0	2			0			0	1	1	0	1	0			1
695	0	0	28	5	0	1.17	3	1	2	1	0	0	0		0		33	1		0	0	3									1		41	0	1			0	1	0	1			1					1
696	1	1	99	5	1	2.88	5	1	0	4	0	0	0		0		35	1		1	0	5	4								1	1	9	0	1			0	3	0	0			0					1
697	1	1		5	1		1	1	0	2	0	0	0		0		23	1		0	0	1	4							0			1	0	1			0		0	0		3	0					1
698	0	5	99	5	0	2.9	2	1	0	2	0	0	0		0			1		0	0	2	4							0			3	0	1		0	0	3	0	1	1	3	0	1				1
699	1	4	99	5	1	2.54	1	1	0	2	0	0	0		0			2		0	0	1	2							1	1	1	5	0	1			0	3	1	0			0					1
700	1	4	99	5	1	2.4		1	2	22	2	0	0	g6pd def	0			1		0	0	1					0	0	0	0	1		9	0	1			0	2		1	3	5	0	3	1			1
701	1	0	27	5	0	.92	2	1	0	1	0		0		0		27	1		1	0	2	4							0	1		3	1	4	3	1	0	0	1	0			0					1
702	0	1	99	5	0	3.9	1	1	0	2	0	0	0		0		25	1		1	0	1	4						0	0			2	0	1			0	3	0	0	1	3	0	1				1
703	0	5	99	5	0	2.54	3	1	0	2	0	0	0		0			1		0	0	3									1		2	0	1			0	3	0	0			0					1
704	1	5		3	1	3.5	1	1	2	3	3	0	0		0		33	1		0	0	1	4								1	1	1	1	4	6	1	0	3		0	1	4	0		1			1
705	1	7		3	1		2	1	0	2	2	0	0		0			1		0	0	2	4							1	1	1	5	0	1			0			1		1	0	4				1
706	1	0	0	3	0	1.9		1	2	1	0	0	0		0	sepsis and nnj		1		0	0										1		30	0	1		0	0	2	0	0	1	1	0	1				1
707	1	2		3	1	2.8	3	1	0	3	3	0	0		0			1		0	0	4	4							0	1	1	7	0	1			0	3	0	0		3	0	2				1
708	1	24	35	3	1			1	0	20	0		0		0			1		0	0										1		21	0	2			0		0	0	3	5	0	3	1			1
709	0	2		3	1	3.198		1	2	12	0	0	0		0	nnj		1		0	0		4								1	1	2	0	1			0	3		0	1	3		1	0			1
710	1	0		3	0	3.666		1	0	3	2	0	0		0			1		0	0		4								1	1	2	0	1		0	0	3	1	0				1				1
711	1	3	99	3	1	2.47	1	1	0	2	0	0	0		0			1		1	0	1									1		4	1	4	7	1	0	2	1	0		4	0	1				1
712	0	0	99	3	0	2.44	1	1	0	3	2	0	0		0			1		0	0	1									1		2	0	1			0	2	0	0	2		0	2	1			1
713	1	3	99	3	1	3.35	2	1	0	3	3	1	0		0			1		0	0										1		3	0	2			0	3	0	1			0	2				1
714	1	0	99	3	0	2.6	3	1	2	10	0	0	0		0			2		0	0	2									1		3	0	1			0	3	0	0			0					1
715	1	0	31	3	0	1.89	1	1	2	1	0	0	0		0			1		0	0	1									1		8	0	1		0	0	2	1	0	1	3	0	1				1
716	0	0	99	3	1	2.01	1	1	0	4	0	1	0		0			1		0	0	1									1		3	0	1			0	2	1	0	1	3	0	1				1
717	0	2	99	3	1	2.79	3	1	0	3	3		0		0	sepsis	25	1		1	0	2									1		2	1	4	3	1	0	3	0	0		3	2	1				1
718	1	2	99	3	0	4.06	2	1	2	2	0	0	0		0	sepsis		1		0	0	2	4							1	1		4	0	1		0	0	4	0	0	1	3	0	1				1
719	1	4	99	3	1	2.94	1	1	0	2	0	0	0		0	sepsis	26	1		1	0	1	4								1		3	0	1			0	3	0	0		3	0					1
720	1	0	99	3	0	2.78		1	2	19	0	0	0		0			1		0	0	2									1		3	0	1		0	0	3		1			0	2				1
721	1	0	32	3	0	1.99		1	2	1	0	0	0		0			1		0	0										1		30	0	1			0	2		0	3	4	0	3	1	1	0	1
722	0	7		3	1	1.66	3	2		2	0	0	0		0			1		1	0	3	1			1				0	1		6	0	1			0	2	1	0	1	3	0	1	1	1	0	1
723	0	7		3	1	2.05	2	2		2	0	0	0		0			1		1	0	3	1			1				0	1		6	0	1			0	2	1	0	4	5	0	5	1	1	0	0
724	1	0	99	3	1	3.52	1	1	0	4	0	0	0		0			1		0	0	1	4								1		4	0	1		0	0	3		0	2	3	0	1				0
725	1	1	35	3	0	1.99	2	1	0	1	0	0	0		0			1		1		2	4							0	1	1	3	0	1			0	2		0	3		2	5	0	2	1	1
726	1	1		3	1	2	6	1	0	7	0	1	1	omphalocoele, VSD, BISH	0			1		0	0	6	0							0	1	0	33	0	1		0	1	2		0	3	1	0	3	1	1	0	1
727	0	0	33	3	1	1.552	2	2	2	1	0	0	0		0	sepsis		1		0	0	2									1		33	0	1		0	0	2	0	0	1	4		1	1	1	0	0
728	0	0	33	3	1	1.45	1	2	2	1	0	0	0		0	sepsis		1		0	0	2									1		33	0	1		0	0	1	0	0	1		0	1	1	1	0	1
729	0	0	36	3	0	2.56		1	2	1	0	0	0		0			1		0	0										1		6	0	1			0	3		0	1		0	1	1			1
730	0	1	99	3	1	2.98	1	1	0	3	3	1	0		0			1		0	0		0							0		0	2	0	2			0	3	1	0	1	5	0	1	1	1	0	0
731	1	0	30	3	0	1.41	1	3	2	1	0	0	0		0			1		0	0	1									1		35	0	1			0	1	0	0	1		0	1	1			1
732	1	0	30	3	0	1.516	3	3	2	1	0	0	0		0			1		0	0	1									1		35	0	1			0	2		0	2	3	0	2	1			1
733	1	0	30	3	0	1.24	2	3	2	1	0	0	0		0			1		0	0	1									1		35	0	1			0	1		1	1	2	0	1	0			1
734	1	0	34	3	0	2.61	4	1	0	1	0	0	0		0			2		0	0	4									1		4	0	1		0	0	3	0	0	1	3	0	1				1
735	1	8	99	3	0			1	0	2	0	0	0		0		28	1												0	1		4	0	1		0	0		0	0	4	3	0	3	1	1	0	1
736	0	2	99	3	1	1.71	1	1	0	4	0	0	0		0		29	1		1	0	1	4							0	1		6	0	1			0	2		0	1	3	0	1	1			1
737	0	0	0	3	0	2.4		1	2	1	0	0	0		0			1		0	0										1		3	0	1		0	0	2		0			0		0	2	1	1
738	1	0	99	3	1	2.92	1	1	0	3	3	0	0		0			1		1	0										1		9	0	1			0	3		0	2	1	0	2	0			1
739	0	7	99	3	0			1	2	2	0	0	0		0			1		0	0										1		2	0	1		0	0		1	0								1
740	1	0	99	3	1	2.9	1	1	0	3	3	0	0		0		20	1		1	0	1	4								1		9	0	1		0	0	3	0	0	4	3	0	4	1			1
741	0	6	99	3	0	2.9	2	1	0	4	0	0	0		0		33	1		0	0	2	4							0	1	1	3	0	1		0	0	3		0					1			1
742	1	4	99	3	0			1	0	2	0	0	0		0			1		0	0										1		3	0	1		0	0			0	4		0	4	1	1	0	1
743	0	2		3	0	1.91	3	1	2	2	0	0	0		0			2		0	0	3	4							0	1	2	3	0	1			0	2	0	1		4		2	1			1
744	0	0	99	5	1		2	1	0	3	3	0	0		0		31	1		0		2	2							1	1		1	0	3			0		0	0		4	0	2	1	1	0	1
745	0	2	99	5	1	2.9	1	1	0	3	3	0	0		0	sepsis	17	1		1	0	1	3							1	0	1	7	0	2			0	3		0		1		2	1	1	0	1
746	0	0	99	5	0	3.75	2	1	2	0	0	0	0		0		28	1		0	0	2	4							0		1	1	0	1		0	0	3	0	0		3	0	2	1	1	0	0
747	1	0	99	5	0	2.07	1	1	0	22	0	0	0	g6pd def	0			1		0	0	1	4							0		1	1	0	2			0	2		0	1	3	0	1	1	1	0	1
748	1	1	35	5	0	1.64	4	2	0	22	0		0	g6pd def	0		34	2		1	0	4									1		16	0	1			0	2	0	0	2	2	2	2	1	1	0	1
749	1	0	35	5	0	1.79	3	2	0	22	0		0	g6pd def	0		34	2		1	0	4									1		16	0	1			0	2	1	0	1	3	0	1	1			1
750	1	0	30	5	1	1.3	3	2	0	1		0	0		0		30	2		0	0	2	2			2				1		1	18	0	1			0	1	0	0		1	0		1	1	0	0
751	0	3	99	5	0	2.4	3	1	2	2	0	0	0		0		31	1		0	0	3	4								1	2	5	0	1			0	2	0	0	1	2	2	1	1			1
752	1	0	99	5	0	3	3	1	2	3	1	0	0		0		35	1		1	0	3	4							0		1	2	0	1			0	3	0	0	1		0	1	1	0	0	1
753	0	1	99	5	0	2.45	3	1	0	2	0	0	0		0		26	1		1	0	3	4								1	1	3	0	1			0	2	0	0	1	2	0	1	0	2	1	1
754	0	1	99	5	0	2.94	3	1	2	2	0	0	0		0			1		0	0	3	4							0	1	1	3	0	1			0	3	0	0	2	1	0	2				1
755	0	0	24	5	1	.674	1	1	0	1	0		0		0		20	1		0	0	1	4							0		1	2	0	1			0	0		0	2		0	2	0	2	1	0
756	1	0	99	5	1	3.2	1	1	2	3	3	0	0		0		37	2		0	0	1	4								1		10	0	2			0	3	1	0			0		1			1
757	1	0	99	5	0	2.5	2	1	2	4	0	0	0		0			1			0	2	4							0	1	1	6	0	1			0	2	0	0	2	4	0	2	1			1
758	0	0	32	5	0	1.408	2	2	0	1	0	0	0		0	nnj	29	1		0	0	1	4									1	14	0	1		0	0	1		0	2	3	0	2	1	0	0	0
759	1	0	99	5	0	2.69	3	1	0	10	0	0	0		0	sepsis	29	1		1	0	3	4								1	1	4	0	2			0	3	0	0	1	4	0	1	1			1
760	1	0	32	5	0	1.5	1	2	0	1	0	0	0		0		29	1		0	0	1	4							0		1	14	0	1			0	1	0	0	1	3	0	1	1			1
761	1	1	34	5	0	1.386	4	2	0	1	0	0	0		0	anaemia	25	2		1	0	2	4							1		1	2	0	2			0	1	0	0			0	1	1	0	0	0
762	0	1	34	5	0	1.096	3	2	0	1	1	0	0		0	anaemia	25	2		1	0	2	4							1		1	3	0	2			0	1	0	0	3	4	0	3	1			1
763	0	3	99	5	0	2.4	4	1	0	2	0	0	0		0		37	1		0	0	4	2			2				0	1	1	2	0	1			0	2	0	0	3		0	3				1
764	0	13	99	5	1	3.2	1	1	2	4	0	0	0		0			1		0	0	1	4								1	1	3	0	1			0	3		0	3		0	3	1			1
765	1	0	28	5	1	1.08	2	2	0	1	0	0	0		0		36	1		0	0	2	4							0	1	1	44	0	1			0	1	0	0	1	3	0	1	1			1
766	0	0	22	5	1	.92	1	2	0	1	0	0	0		0	sepsis	36	2		0	0	2	4							0	1	1	16	0	1			0	0	0	0	2		0	2				1
767	0	0	99	5	0	3.32		1	0	3	2	0	0		0			1		1	0		4							0	1	1	4	0	2			0	3	0	0	2	3	0	2	1			1
768	1	2		5	0	3.34	3	1	0	2	0	0	0		0		32	1		0	0	3								0		1	2	0	1			0	3		0	3	3	0	3	1	0	0	1
769	1	0	32	5	0	1.62	2	1	2	1	0	0	0		0	sepsis	30	1		0	0	2	2			2				0	1	1	8	0	1			0	2	0	0			1					1
770	0	0	99	5	0	3.26	1	1	0	3	2	0	0		0			1		1	0	1									1		3	0	2			0	3		0			0	1	1			1
771	1	0	36	5		1.73	1	1	0	1	0	0	0		0		33	1		0	0	1										1	21	0	1			0	2	0	0	1	1	0	1	1			1
772	0	0	99	5	0	3	1	1	2	3	3	0	0		0	sepsis	30	2			0	1	4							0	1	1	10	0	1			0	3	1	0	1	1	0	1	1			0
773	0	3	99	5	0	3.28	3	1	2	2	0	0	0		0		40	1		0	0	3	4								1	1	2	0	1			0	3	0	1			0					1
774	1	3	99	5	1	3.53	2	1	0	3	3	0	0		0			1		0	0	1									1		7	0	2			0	3	0	0	1	4	0	1	1			1
775	1	0	99	5	1	2.66	3	1	2	3	3	0	0		0	sepsis		1		1	0	2	4							0	1		4	0	2			0	3	0	0		4	0	4				1
776	0	2	99	5	0	2.48	1	1	0	2	0	0	0		0		32	1		0	0	1	4							0	1	1	2	0	1			0	2	0	0	1	2	0	1				0
777	1	6	99	5	1		2	1	0	2	0	0	0		0			1		0	0	2									1		5	0	1			0		0	0			0					1
778	0	0	35	5	0	3.2	2	1	2	1	0	0	0		0	sepsis	41	1		0	0	2	2			2				1	1	1	8	0	1			0	3	0	0	1	3	0	1	1			1
779	1	4	99	5	0	3.01	2	1	0	2	0	0	0		0		29	1		0	0	2	4							0	1		9	0	1			0	3	0	0	1	5	0	1
780	1	0	33	5	0	1.66	1	1	0	1	0		0		0	sepsis	27	1		0	0	1	4							1	1	1	5	0	2			0	2		0			0					0
781	1	0	99	5	0	3.03	1	1	0	3	2	0	0		0		28	1		0	0	1	4								1	1	5	0	1			0	3	0	0			0	3	1	0	0	0
782	1	0	99	5	0	3.9		1	2	3	1	0	0		0			1		0	0										1		4	0	1			0	3	1	0	3	4	0	3				1
783	1	6	99	5	1	2.5	2	1	0	7	0	0	1	hirschsprung's disease	0			1		0	0	2									1		3	0	3			1	2	0	0	1	2	0	1	1	1	0	1
784	0	3	99	5	0	2.68	1	1	2	22	0	0	0	g6pd def	0		29	1		0	0	1	4							0	1		2	0	1			0	3	0	0	3		0	3	1			1
785	0	0	33	5	0	1.52	1	2	0	7	0	0	1	CTEV	0			1		0	0	1	4							0	1		3	0	1			0	2		0			1					1
786	1	0	99	5	0	3.42	1	1	2	3	2	0	0		0	sepsis	28	1		0	0	1	4							0	1	1	6	0	1			0	3	0	0	4	4	0	5	1			1
787	0	0	99	5	0	2.75	1	1	0	3	1	0	0		0		25	1		0	0	1	4							1	1	1	2	0	1		0	0	3		0	1	1	0	1	1			1
788	1	10	99	5	1		2	1	0	2	0	0	0		0		24	1		0	0	2	4							0	1	1	3	0	1		0	0		0	0	2		0	2	1			1
789	1	7	99	5	0	3.5	4	1	0	2	0	0	0		0		35	1		1	0	4	4							0	1	1	6	0	1		0	0	3	0	0	1		0	1	1			1
790	1	9	99	5	0		2	1	0	2	0	0	0		0		38	1		0	0	2	4					0		0	1	1	4	0	1		0	0		0	0			0	1				1
791	0	3	99	5	0	3.9	4	1	2	2	0	0	0		0			2		1	0	4	4							0	1	1	4	0	1			0	3	1	0	2	3	0	2	1			0
792	1	1	99	5	1	2.03	1	1	0	22	1	0	0	g6pd def	0		26	1		0	0	1	4							0	1	1	13	0	1			0	2	0	0			0					1
793	1	1	99	5	0	3.31	2	1	2	2	0	0	0		0		35	1		0	0	2	4							0	1	1	2	0	1		0	0	3	0	0	1	1	0	1	1			1
794	0	21		5	1				0	4			0		0		44	1		1	0	2									1		5	0	1			0		0	0	3		0	3				1
795	0	0	99	5	1	3.22		1	2	3	2	0	0		0		23	1	trading	1	0	2											6	0	1			0	3		0	1	4	0	1	1			0
796	1	3	99	5	1	2.5	2	1	0	4	0	0	0		0		29	1		0	0	2											2	1	4	5	1	0	2		0	2		0	2	1			1
797	1	3		5	0	3.75	3	1	2	2	0	0	0		0			1		0		3	4				0	0	0	0			2	0	1			0	3	1	0			0					1
798	1	0	99	5	0	4.128		1	2	3	1	0	0		0			1		0	0		4										2	0	1			0	4		0	3		0	4	1			1
799	1	0	33	5	0	2.66	4	1	0	5	0	0	0		0			1		0	0	4	4				0	0	0	0	1		4	0	1			0	3	1	1			0					0
800	1	4	99	5	1	3.4	3	1	0	2	0	0	0		0		25	1		1	0	3	4	0						0			7	0	1			0	3		0			0		1			1
801	0	0	99	5	1	3.066		1	2	3	2	0	0		0		25	1		0	0	1	0					0		0	1		6	0	1			0	3		0			0		1			1
802	1	3	0	5	0	1.612		1	2	1	0	0	0		0	nnj		1		0	0		4				0	0	0	0			3	0	1			0	2	0	0	1		0	1				0
803	0	0	34	5	0	1.918	1	1	0	1	3	0	0		0	sepsis	29	1		0	0		2			2	0	0	0	0			7	0	2			0	2	0	0	1		0	1				1
804	0	5	99	5	1		4	1	0	2	3	1	0		0		30	1		0	0	4	4							1		1	8	0	1			0		0	0	2		0					0
805	1	0	34	5	0	2.2	3	1	2	1	0	0	0		0		31	1		0	0	3	4				0	0	0	1			4	0	1			0	2	0	0	3		0	2				1
806	0	2	99	5	0	3.994		1	0	22	0	0	0	g6pd def	0		32	1		0	0	2	4				0	0	0	0		1	1	0	1			0	3	1	0			0					0
807	1	1	99	5	0	3.13		1	0	22	0	0	0	g6pd def	0			1		0	0		2			2	0	0	0	0	1	1	1	0	1			0	3	0	1	1		0	1	1	1	0	1
808	1	3		5	0	2.536			0	2	0	0	0		0			1		0	0												3	0	1			0	3	1	0	1		0	1				1
809	1	0	32	5	1	1.7	3	1	0	21	3	0	0		0			1		0	0	3	3			2							1	1	4	1	1	0	2	0	0	1		0	1				1
810	1	3	99	5	0	3.8		1	2	2	0	0	0		0		33	1		0	0	2	1	0	0	1	0	0	0	0	1	1	5	0	1			0	3	0	0	3	1	0	2				0
811	1	3	99	5	1	3.2	1	1	0	4	0	0	0		0		22	1		0	0	1	4							0	1		6	0	1			0	3	0	0	2		0	2	1			1
812	1	3	99	5	0	3.7		1	0	2	0	0	0		0		32	1		0	0	1	4	0	0	1	0	0	0	1	1	1	2	0	1		0	0	3	0	0	1	3	0	1	1			1
813	1	5	99	5	1		2	1	0	2	0	0	0		0		31	1		0	0	2	4							1	1	1	6	0	1			0		0	0			0	2				1
814	0	0	99	5	0	3.5	2	1	0	3	3	0	0		0		25	1		0	0	2	4					0			1	1	4	0	1			0	3	1	0			0					1
815	1	3	99	5	0	2.7	4	1	0	2	0	0	0		0		42	1		0	0	4	4							0	1	1	3	0	1			0	3		0	3		0	3	1	0	0	1
816	1	7	99	5	1		1	1	0	2	0	0	0		0			2	trading	1	0	1	4				0	0	0	0	0	0	10	0	1			0			0	2		0	3	1	0	0	1
817	0	0	30	5	1	.848	3	1	0	1	0	1	0		0		25	1		1	0	3								0			7	1	4	7	1	0	0	0	0	1		0	1	1			1
818	1	1	24	5	0	.8		2	0	1	0	0	0		0		35	1				4	2	0	0	2	0	0		0	1	1	1	1	4	1	1	0	0	1	0	2			2	1			1
819	1	3		5	0	3	1	1	0	2	0	0	0		0		31	1		0	0	1	4							0		1	3	0	1		0	0	3		0	4		0	6	0			1
820	1	5	99	5	1			1	0	2	0	1	0		0			1		1	2		4										6	0	1			0		1	0	2		0	2				1
821	0	5		5	1			1	0	7	0		1	laryngomalacia	0					0	0							0	0	0	1	1	7	0	1			1		0	0	1	3	0	1	1	0	0	1
822	1	3		5	1	2.4	1	1	2	3	1	0	0		0	nnj	36	2		0	0	1	4				0	0	0	0	1		4	0	1			0	2	1	0	1		0	2				1
823	0	3		5	0	3.5		1	0	2	0	0	0		0					0	0		4				0	0	0	0	1	1	8	0	1			0	3	1	0			0					1
824	0	0		5	0	2.588			2	3	1	0	0		0					0	0	1	4				0	0	0	0	0	1	1	0	1			0	3	0	0	1		0		0			0
825	0	5	38	5	0	3		1	0	4	0		0		0						0	4	4						0	0	1	1	5	0	1			0	3	1	0	1		0	1				1
826	1	0	99	5	0	2.6		1	2	3	3	0	0		0			1		0	0		4				0	0	0	0			6	0	1		0	0	3	1	0	3		0	1				1
827	0	0	33	5	1	.456			2	1	0	0	0		0					0	0	1					0				1	2	26	0	1			0	0	1	0	2		0	1				1
828	1	3		5	0	3.3	1	1	0	4	0	0	0		0						0		4				0	0	0		1	1	1	0	2			0	3	1	0	4		0	4				1
829	1	3		5	0	3.7	1	1	2	0	0	0	0		0			1		0	0		4	0	0	2	0	0	0	0			3	0	1		0	0	3	0	1		3						1
830	1	2	35	5	0	3	1	1	2	7	0	0	1	PUV	1	nnj	37	1		0	0	1	1	0	0	1	0	0	0	0	1	2	7	0	1		0	1	3	0	0	1		0	1	1	1	0	0
831	0	21		5	1			1	0	19	0	1	0		0	sepsis	21	1	unemployed	0	0	1	0			3	1	0		0	1	0	7	0	1			0		0	0	1	3	0	1	1			1
832	1	0	99	5	0	3.5		1	0	3	3	0	0		0		25	1		0	0	1	4				0	0	0	0	1	1	5	0	1		0	0	3	1	0			0					1
833	0	7		5	1	3.9		1	0	2	0		0		0			2		0	0						0	0	0	0			2	0	1			0	3	0	0	1		0					1
834	1	3		5	1	3.9	1	1	0	3	3		0		0		25	1	trading		0	1	4				0	0		0	1	0	10	0	1			0	3	0	0			0					1
835	1	4	99	5	0	3.5		1	0	2	0	0	0		0			1		0	1		4				0	0	0	0	1		5	0	1		0	0	3	0	0	1	2	0	1	1			1
836	1	3		5	0	2.9	4	1	0	22	0	0	0	g6pd def	0		31	1		1	0	4		0	0			0	0	0	1	0	7	0	1			0	3	0	0	1	3	0	1	1			1
837	1	0	99	5	1	3.676	2	1	0	16	1	0	0		0		29	2		0	0	2	4							1			10	0	1			0	3	0	0	2	4	0	2	1			1
838	0	0	99	5	1			1	0	3	3		0		0	sepsis	26	1			0	1	4	0			0	0	0	0	1	1	15	0	1			0		0	0			0					1
839	0	5	35	5	1	2.614		1	2	2	0	0	0		0		33	2		1	0	1	4				0	0	0	0	1		6	0	1			0	3		0	3		0	3	1			1
840	1	0	34	5	0	1.894	2	1	2	1	0	0	0		0		28	1		0	0	2	2							0	1	2	6	0	1			0	2	0	0	2	4		2	1			0
841	0	0	26	5	1	.78	1	2	0	1	0	0	0		0	sepsis	26	1		0	0	1	4							0	1		8	1	4	8	1	0	0	0	0	1	2	0	1	1			0
842	0	26	99	5	0			1	2	4	0	0	0		0			1		0	0		1	0	0	2	0	0	0	1		1	4	0	1			0		0	0	2	3	0	2	1			1
843	1	18	99	5	1		3	1	0	4	0	0	0		0			1		0	0	3	3	0	0	2	0	0	0	0	1	1	5	0	1			0		0	0	1		0	1	1			0
844	0	0	36	5	0	2.542		2	2	3	1		0		0	nnj		1		0	0		2	0	0	2	0	0	0	0	1	1	5	0	1			0	3	1	0	4	4	0	4				1
845	0	8	41	5	1		3	1	0	2	0	0	0		0		33	1		0	0	3	4	0	0		0	0		0	1	1	3	0	1			0		1	0	3	4	0	4				1
846	1	0	33	5	1	1.644	1	2	0	1	0	0	0		0		17	1	student	1	0	1	3	0	0	2	0	0	0	0	0	1	10	0	1			0	2	1	0	3	3	0	2	1	1	0	1
847	0	0	33	5	1	1.854	2	2	0	1	0	0	0		0		17	1	student	1	0	1	3	0	0	2	0	0	0	0	0	1	10	0	1			0	2	0	0	3	4	0	3	1			1
848	1	11		5	1			1	0	2	0	0	0		0		26	1		0	0		1	0	0	2	0	0	0	1	1	1	2	0	2			0		0	0	3	4	0	3	1			1
849	0	0	99	5	1	3	1	1	0	3	3	0	0		0		21	2		1	0	1	3	0	0		0			0	1	1	6	0	1			0	3	0	0	3	3	0	3	1			1
850	1	0	33	5	0		1	2	2	7	1	0	1	left undescended testis	0		30	1				1	1	0	0	1	0	0	0	0	1	1	11	0	1		0	0		0	0	1	3	0	1	1	1	0	1
851	1	5		5	1		2	1	0	2	0	0	0		0		24	1	trading	0	0		2	0	0	2	0	0	0	0	1		1	1	4	5	1	0		0	0	3		0	3	1			1
852	0	0		5	1	1.768	3	2	0	3	1	0	0		0			1		1	0	2	4	0	0		0	0	0	1	1		5	0	1			0	2	1	0	1	2	0	1	1			1
853	0	0	28	5	1	1.518	3	2	0	1	0	0	0		0			1		1	0	2	4	0	0		0			0	1		16	0	1			0	2	0	0	1	5	0	1	1			0
854	0	4	39	5	0	2.23	1	2	2	2	0	0	0		0		31	1		0	0	1	4	0	0	2	0	0	0	0	1	1	3	0	1			0	2	0	0	2		0	2	1			1
855	1	4	39	5	0	2.1	2	2	2	2	0	0	0		0		31	1		0	0	1	4	0	0	2	0	0	0	0	1	1	3	0	1			0	2	1	0	2	3	0	1	1			1
856	1	0	35	5	1	3.4	1	1	1	3	3	0	0		0			1		0	0	1	4	0	0					0	1		5	0	1			0	3	0	0	3	3	0	3	1			0
857	0	3		5	1	3.1	3	1	0	7	0	0	1	cystic hygroma	0			2		1	0	3	4	0	0					0	1		4	0	3			1	3		0	2	1	0	2	1	1	0	0
858	0	0	32	5	1	2.4	3	1	2	1	2	0	0		0		30	1		1	2	3	0	0	0					0	1	0	4	0	1			0	2	1	0	1	3	0	1	1			1
859	0	1	41	5	1	3.3	2	1	0	5	0	0	0		0	nnj		1		0	0	2	4	0	0					0	1	1	8	0	1			0	3	1	0	4	1	0	2	1			0
860	1	0	35	5	1	2.3	2	1	0	1	0	0	0		0		30	2		0	0	2	3	0	0	2	0	0	0	1	1		6	0	1			0	2	1	0	3	1	0	2	1			0
861	1	2		5	1	3.3	1	1	2	5	3	0	0		0			2		1	0	1									1		5	0	1			0	3	0	0	4	5	0	4	1	1	0	1
862	0	9		5	1	2.12		1	0	2	0	0	0		0			1		0	0		2	0	0	2	0	0	0	1	1		5	0	1			0	2	0	1	1		0	1	1			1
863	0	0	32	5	1	1.34	2	3	0	1	0	0	0		0		25	2		1	0	2	2	0	0	2	0	0	0	0	1	1	23	0	1			0	1	1	0	2	5	0	2	1			1
864	0	9		5	1	3.5	1		0	2	0	0	0		0			1		0	0	1	2	0	0	2	0	0	0	0	1	1	2	0	1			0	3	1	0	1	5	0	2	1			1
865	0	2		5	0	2.24	3	1	2	5	0		0		0	nnj		1		0		3											7	0	1		0	0	2	0	0			0		1			0
866	0	0	99	5	1	2.69	3	1	0	3	3	0	0		0		25	1		1	0	4	2	0	0	2	0	0	0	0	1		12	0	1			0	3		0	3	4	0	3				1
867	1	0		3	1	.956		2	0	1			0		0					0	0	1									0		6	1	4	6	1	0	0	1	0	2	3	0	2	1	1	0	1
868	1	0	26	4	0	2.12	1	1	2	7	3	0	1	potter's syndrome	1		23	1		1	0	1	2	0	0	2	0	0	0	0	1	2	1	1	4	1	1	1	2		0	3		0	3	1	1	0	1
869	1	0	31	4	0	1.338	1	3	2	7		0	1	PDA, VSD	0	ARF		1		1	0	1	4	0	0	2	0	0	0	0	1	1	24	1	4	24	1	1	1		0	2	1	0	2	1			0
870	0	1		4	1	3.4	1	1	0	3	2	0	0		0	sepsis	29	2		0	0	1	4	0	0	2	0	0	0	0	1		1	1	4	2	1	0	3	0	0	1		0	1				0
871	0	6		4	1		4	1	0	2	0	0	0		0			1		0		4	0	0	0	3	0	0	0	0		0	3	1	4	9	1	0		1	0	1	4	0	1				1
872	1	4		4	1		3	1	0	2	0	0	0		0			1		1	0	3	4	0	0		0	0	0	0	1	1	1	1	4	5	1	0		0	0	1	3	0	1	1			1
873	1	17	30	4	1		2	1	0	4	0	1	0		0		28	1	trading	1	0	2	0	0	0	3	0	0	0	0	1	0	1	1	4	18	1	0		0	0	3	5	0	3	1			1
874	1	0	42	4	0	3.356		1	2	5	2	0	0		0		24	1				1	2	0	0	2	0	0	0	0	1	1	1	1	4	1	1	0	3	0	0	2		0	1				0
875	0	9	32	4	1	1.34		1	0	1	0	0	0		0		36	1		0	0	3	2	0	0	2	0	0	0	0	1	1	10	1	4	18	1	0	1	0	0	3		0	2	1			0
876	1	6	35	4	0	1.9		1	0	1	0	0	0		0		23	1		0	0	2	2	0	0	2	1	0	0		1	1	2	1	4	10	1	0	2	0	0	1	4	0	1	1			1
877	0	1	30	5	1	1.4		1	0	1	0	0	0		0		27	1		0	0	3	2	0	0	2	0	0	0	0	1	1	2	1	4	2	1	0	1	0	0	2		0	2				1
878	1	3	37	4	1	2.2		1	0	4	0	0	0		0		27	2		0	0		2	0	0	2	0	0	0	0	1	1	2	1	4	5	1	0	2	1	0	2	6	0	2	1	1	0	1
879	0	0	27	4	1	.9		1	0	1	0	0	0		0		31	1		0	0	2	2		0	2	0	0		0	1	1	12	1	4	12	1	0	0	0	0	2	3	0	2	1			1
880	1	0	25	4	0	1.06		1	0	1	0	0	0		0		23	1		0	0	3	2	0	0	2		0	0	0	1	1	1	1	4	1	1	0	1	1	0	1	3	0	1	1			0
881	1	0	28	4	1	1		1	0	1	0	0	0		0		30	1		0	0	1	2	0	0	2	0	0	0	0	1	1	4	1	4	4	1	0	0	0	0	1	3	0	1	1			1
882	1	0	38	4	1	2.8		1	0	3	3	0	0		0		36	1		0	0	4	2	0	0	2	0	0	0	0	1	1	1	1	4	1	1	0	3	0	0			0					1
883	0	1	40	4	0	3.15		1	0	3	3	0	0		0		26	1		0	0	1	2	0	0	2	0	0	0	0	1	1	2	1	4	2	1	0	3	0	0	2		0	2				0
884	0	10	38	4	0	3.2		1	0	4	0	0	0		0		32	1		0	0	2	2	0	0	2	0	0	0	0	1	1	1	1	4	11	1	0	3	0	0	1	3	0	1	1			1
885	1	0	38	4	1	3.2		1	0	3	3	0	0		0		27	1		0	0	3	2	0	0	2	0	0	0	0	1	1	1	1	4	1	1	0	3	1	0	1		0	1	1			1
886	1	3		4	1	3.2	3	1	0	2	0	0	0		0	sepsis	35	1		0	0	3	2	0	0	2	0	0	0	0	1	1	2	1	4	5	1	0	3	0	0	1	3	0	1	1			1
887	0	1		4	1	3.14	1	1	2	3	3	0	0		0		18	1		1	0	1	4	0	0		0	0	0	0	0	1	2	1	4	2	1	0	3	0	0	1	1	0	1	1			1
888	1	1	27	4	1	1	1	2	0	1	2	0	0		0			2		0	0	1											1	1	4	1	1	0	0	0	1	2	1	0	2	1			1
889	1	0	24	4	0	.816	1	1	0	1		0	0		0			1		0	0	1											1	1	4	1	1	0	0	0	0	4	4	0	4	1			1
890	0	0		4	1	4		1	0	7	3		1	myelomeningocoele	0																		1	1	4	1	1	1	3		1								1
891	0	0	36	4	1	2.126	1	1	2	3	3	0	0		0			2		1	0	1											5	1	4	5	1	0	2	0	1	2	5	0	2	1			1
892	1	1	99	4	1	4.8	2	1	0	3	3	0	0		0		28	1		0	0	2	4	0	0		0	0	0	0	1		1	1	4	2	1	0	4	0	0	4		0	4	1			1
893	1	4		4	1	3.054	3		0	2		0	0		0			1		0	0	3											1	1	4	4	1	0	3	0	0	1	3	0	1	1			1
894	0	0		4	1	3.5	3	1	2	3	3	0	0		0			1		1	0	3											1	1	4	1	1	0	3	0	0	2	4	0	2	1			1
895	1	0	37	4	1	2.8		1	0	4	0	0	0		0		27	1		0	0	2	2	0	0	2	0	0	0	0	1	1	2	1	4	2	1	0	3		1		6	0	2				1
896	0	1	39	4	1	2.1		1	0	3	3	0	0		0		27	1		1	0	3	0	0	0	3	0	0	0	0	1	0	3	1	4	3	1	0	2	0	0		1	0	2				1
897	1	0	38	4	0	3.2		1	0	3	1	0	0		0			1		0	0	2	2	0	0	2		0	0	0	1	1	2	0	1			0	3	0	0	2	3	0	2				0
898	1	0	32	4	1	1.9		1	0	4	0	0	0		0		28	1		0	0	3	2	0	0	2	0	0	0	0	1	1	1	1	4	1	1	0	2		0	3			3	1			1
899	0	0	32	5	1	1.5		1	0	1	0	0	0		0	sepsis	32	1		0	0	2	2	0	0	2	0	0	0	0	1	1	3	1	4	3	1	0	1	0	0			0		1			1
900	0	0	39	5	1	2.8		1	0	3	3	1	0		0		25	1		0	1	3	0	0	0	3	0	0	0	0	1	0	1	0	4			0	3	1	0	4		0	4	1			1
901	1	0		5	0		1	2	2	1	0	0	0		0		30	1		0	0	1	2	0	0	2	0	0	0	0	1	1	10	0	1			0		0	0	3	1	0	3	1			1
902	0	3	36	5	0	1.8		2	0	2	0	0	0		0		29	1		0	0	3	2	0	0	2	0	0	0	0	1	1	6	0	1			0	2	0	0		1	0	1	0			1
903	0	0	29	5	1	1.6		2	0	22	0	0	0	g6pd def	0		26	1		0	0	2	2	0	0	2	0	0	0	0	1	1	16	0	1			0	2		0	4		0	3	1			1
904	1	4	39	5	0	3.154		1	0	2	3	0	0		0		28	1		0	0	3	2	0	0	2	0	0	0	0	1	1	3	0	1		0	0	3	1	0			0		1			1
905	1	2		5	1	2.478		1	0	3	3	1	0		0		24	1		0	0	1	0	0	0	3	0	0	0	0	1	0	3	0	2			0	2	1	0	1	3	0		1	1	0	0
906	0	5		5	1	3.7		1	0	2	0	0	0		0		32	1		0	0	2	2	0	0	2	0	0	0	0	1	1	3	0	1			0	3	0	0	4	3	0	4	1			1
907	0	5	33	5	1	2.5		1	0	2	0	0	0		0		36	2		0	0	2	2	0	0	2	0	0	0	0	1	1	3	0	1			0	2	1	0	3	4	0	3	1			1
908	0	0	32	5	0	1.112		1	2	1	0	0	0		0		32	1		1	0	4	2	0	0	2	0	0	0	0	1	2	42	0	1		0	0	1	0	0		4	0	2	1			1
909	1	3	40	5	0	3.2		1	0	2	0		0		0		40	1		0	0	3	2	0	0	2	0	0	0	0	1	1	3	0	1			0	3	0	0			0		1	1	0	1
910	0	2	30	5	0	3.5		1	0	8	0	0	0		0		29			0	0	2	2	0	0	2	0	0	0	0	1	1	4	0	1			0	3		0			0					1
911	1	4	38	5	0	3.3		1	2	2	0	0	0		0		39			0	0	4	2	0	0	2	0	0	0	0	1	1	3	0	1			0	3	1	0	3		0	3	1	1	0	0
912	0	0	39	5	0	2.43		1	0	3	2	0	0		0		36	1		0	0	3	2	0	0	2	0	0	0	0	1	1	5	0	1			0	2	0	0		4	0	2	1	0	0	1
913	0	0	32	5	1	1.38		3	0	1	0	0	0		0		25			1	0	2	2	0	0	2	0	0	0	0	1	1	23	0	1			0	1	0	0	1	1	0	1	1			1
914	1	0	29	5	1	1.25		2	0	1	0	0	0		0		43			0	0	5	2	0	0	2	0	0	0	0	1	1	46	0	1			0	1	0	0		4	0	1	1	0	0	1
915	0	4		5	0	3.094		1	0	2	0	0	0		0		26	1		0	0	2	2	0	0	2	0	0	0	0	1	1	2	0	1			0	3	0	0	2	4	0	2	1			1
916	1	0	38	5	1	3.2		1	0	4	3	0	0		0		32			1	0	3	2	0	0	2	0	0	0	0	1	1	14	0	1			0	3	0	0	2	1	0	2	1			1
917	1	3		5	1	3.6		1	0	4	0	0	0		0		33	2		0	0		2	0	0	2	0	0	0	0	1	1	5	0	1			0	3	0	0	4	6	0	4	1			1
918	0	1	30	3	1	1.32	4	1	0	1	0	0	0		0		33			1	0	4	2	0	0	2	0	0	0	0	1	1	1	1	4	2	1	0	1	0	0	1		0	1	1			1
919	0	2	34	3	1	1.4	3	1	0	1	0	0	0		0		26			0		3	2	0	0	2	0	0	0	0	1	1	6	1	4	8	1	0	1	1	0	3	1	0	3				0
920	1	0	38	3	1	2.4	2	1	0	3	1	0	0		0		23			0	0	2	2	0	0	2	0	0	0	0	1	1	1	1	4	1	1	0	2	1	0		4		4	1	1	0	0
921	1	0	38	4	1	2.94	1		2	3	3	0	0		0		26	1		1	3	1	2	0	0	2	0	0	0	0	1		5	1	4	5	1	0	3		0	1	4	0	1	1			1
922	1	0	28	4	0	.6	4	2	0	1	0	0	0		0		36			0	0	4	0	0	0	3	0	0		0	0	0	1	1	4	1	1	0	0	0	0			2		1			1
923	1	0	33	4	0	1.66	3	1	2	1	0		0		0		37	1		0	0	3	2	0	0	2	0	0	0	0	1	1	4	1	4	4	1	0	2		0			0					1
924	0	7	31	4	1	1		1	0	1	0	0	0		0		18	1		0	0		1	0	0	2	0	0	0	0	0	1	2	1	4	9	1	0	0		0	1	5	0	1	1			1
925	0	0		4	1	1.358		3	2	1	0	0	0		0		42	1		1	0	3	2	0	0	2	0	0	0	0	1	1	43	0	1	44	1	0	1		0			0		1			1
926	1	0	28	4	0	.68	2	2	0	3	3	0	0		0		26			0	0	2	0			3	0	0	0	0	1	0	2	1	4	2	1	0	0		0			0	1	1			1
927	1	0	40	4	1	3.5		1	2	3	3	0	0		0		30	1		1	0	2	2	0	0	2	0	0	0	0	1	1	2	1	4	2	1	0	3	0	0			0	4	1			1
928	1	0	38	4	1	3.3	2	1	0	3	3	0	0		0		36	1		0	0	2	2	0	0	2	0	0	0	0	1	1	1	1	4	1	1	0	3	0	0			0		1			1
929	0	0	39	5	0	3.8	2	1	0	2	0		0		0			2		0	0	2	2	0	0	2	0	0	0	0	1	1	2	0	1			0	3	1	0			0	1				1
930	0	3		5	1	3.4			2	22	0	0	0	g6pd def	0		32	1		0	0	2	2	0	0	2	0	0	0	0	1	1	4	0	1			0	3		0	3		0	3	1			1
931	0	0	36	5	0	2		1	2	19	0	0	0		0	nnj	29	1		0	0	1	2	0	0	2	0	0	0	0	1	1	6	0	1			0	2		0	1		0		1			0
932	0	0		5	0	3.306	4	1	2	3	2	0	0		0		40	1		0	0	4	2	0	0	2	0	0	0	0	1	1	5	0	1			0	3		0	1		0		1	1	0	1
933	0	6	37	5	1		1	1	0	22	0	0	0	g6pd def	0			1		1	0	1	0	0	0		0	0	0	0	0	1	7	0	1			0			0	4	3	0	4	1			1
934	1	2	99	5		3.53	3	1	2	2	0	0	0		0			1		0	0	3									1	1	4	0	1			0	3	1	0	1	5	0	1	1	0	0	1
935	0	1	99	5	0	2.724	1	1	0	2	0	0	0		0		25	1		0	0	1	4	0	0		0	0	0	0	1	1	2	0	1			0	3		1		1	0	1	0	2	1	1
936	1	3		5	1	2.9	1	1	0	22	0	0	0	g6pd def	0		26	1		1	0	1	4	0	0					0	1		3	0	1			0	3	0	0	2		0	2	1	1	0	1
937	0	5		5	1			1	0	2	0	0	0		0			2		0	0												2	0	1			0		0	0		1	0	1	1			1
938	1	0	99	5	1	3.46	1	1	0	3	3	0	0		0		26	1		1	2	1	4	0	0		0	0		1			3	1	4	3	1	0	3		0			0					1
939	0	3		5	1	3.5	2	1	2	2	0		0		0		32	2		0	0	2	3	0	0	2	0	0	0	0		1	3	0	1			0	3		0	1	1	0	1	1			1
940	1	5		5	1		1	1	0	2		0	0		0		33	1	vet drug sales	0	0	1	2	0	0	2	0	0	0	1	1	1	6	0	1		0	0		0	0			1		1			1
941	0	4	99	5	1			1	0	2	0	0	0		0		33	1		0	0	3	4										2	0	1			0			0	4	4	0	4				1
942	0	0	30	5	0	1.278	2	1	0	1	3	0	0		0		35	1		0	0	2	4	0	0	2	0	0	0	0	1	1	15	0	1		0	0	1	0	0	2	3	0	2	1			1
943	1	0		5	1		4	1	0	8	0	1	0		0			1		0	0	4	0	0	0	3	0	0	0	0	1	0	1	1	4	1	1	0		0	0		3	0	1	1			1
944	0	2	38	5	0	2.9			0	2	0	0	0		0		26	1		0	0	2	0	0	0	0	0	0	0	0	1	1	2	0	1			0	3	1	0		4	0	1	1			1
945	1	2	39	5	0	2.69		1	0	2	0	0	0		0		27	1		0	0	3	2	0	0	2	0	0	0	0	1	1	2	0	1			0	3	1	0	2	3	0	2	1			1
946	0	0		5	0	3.262		1	2	2	0	0	0		0		27			0	0	1	2	0	0	2	0	0	0	0	1	1	3	0	1			0	3	1	0	1	3	0	1	1			0
947	1	4		5	1		3	1	0	2	0	0	0		0			1		0	0	3	4	0	0		0			0	1	1	3	0	2			0		0	1			0		1	1	0	1
948	1	0	99	5	0	4.45	4	1	0	6	0	0	0		0		28	1		0	0	3	4	0	1	2	0	0	0	0	1		1	0	1		0	0	4	0	1	3		0	3	1	1	0	1
949	1	0	34	5	0	1.976	1	1	2	1	0	0	0		0		28	1	teaching	0	0	1	4	0	0	2	0	0	0	0	1	1	17	0	1		0	0	2	1	0			0		1	1	0	1
950	0	0	37	5	1	2.87	1	1	0	3	3	0	0		0			1		0	0	1	4	0	0	2	0	0	0	0	1	1	11	0	1			0	3	0	1	3	4	0	3	1			1
951	1	11	40	5	0	3.069	3	1	0	17	0	0	0		0	nnj		1		0	0	3											7	0	1			0	3	1	0	1	2	0	1	1	1	0	1
952	0	0		5	1	4	2	1	2	5	0	0	0		0			1		0	0	2	4	0	0	2	0	0	0	0	1	1	5	0	1			0	3	1	0	2	2	0	1	1	1	0	1
953	0	0	37	5	0	2.109	1	1	2	0	0	0	0		0			1		0	1	3	4	0	0	2	0	1	0	0	1	1	6	0	1			0	2		1		3	0		1	1	0	0
954	1	0		5	0	2.9	3	1	2	16	2	0	0		0		27	1		0	0	3	4	0	0		0	0	0	0	1	1	5	0	1			0	3	0	0	1	1	0	1	1			1
955	1	0	40	5	1	2.624	3	1	2	3	3	0	0		0		25	1		0	0	3	1	0	0	1	0	0	0	0	1	1	6	0	1			0	3	1	0	1	3		1	1	0	0	1
956	1	0	99	5	1	3.2	5	1	0	0	0	1	0		0		36	1		1	0	5	4	0	0	2	0	0	0	0	1	1	1	0	1		0	0	3		0	2	1	0		1	1	0	0
957	1	0	99	5	1	2.7		1	0	3	3		0		0			1		0	0												4	0	1			0	3		0	3		0	2	1			1
958	0	2		5	1	3.4	2	1	0	5	0	0	0		0			1		0	0	2	2	0	0	2	0	0	0	0	1	1	2	0	1			0	3	1	0	3		0	2	1			1
959	0	3		5	0	2.474	2	1	0	5	0	0	0		0		29	1		0	0	2	2	0	0	2	0	0	0	0	1	1	1	0	1		0	0	2	0	0	1	4	0	1	1	1	0	1
960	0	8		5	1	1.772	2	1	0	2	0	0	0		0		30	1		1	0	2	1	0	0	2	0	0	0	0	1	1	7	0	1			0	2	0	0	2	4	0	1	1	1	0	1
961	0	5		5		3.176	2		0	2			0				33	1		0	0	2	4	0	0		0	0	0	0			2	0	1			0	3	1	0	1		0	1	1			1
962	0	1		5	0	4.292	1	1	2	6	0	0	0		0		40	2		0	0	1	2	0	0	2	0	0	0	0	1	1	5	0	1		0	0	4		0	3		0	3	1			0
963	0	0	36	5	0	2.263	1	1	2	1	0	0	0		0		32	1		0	0	1	4	0	0	2	0	0	0	0	1	1	8	0	1		0	0	2	1	0	3	3	2	3	0			1
964	1	0	31	5	1	1.69	4	1	0	1	0	0	0		0	nnj		1		0	0	4	3	0	0	2	0	0	0	0	1	1	14	0	1		0	0	2	0	0	2		0	2	1			1
965	0	2	99	5	1	2.8	1	1	0	2	3	0	0		0		25	1		0	0	1	2	0	0	2	0	0	0	1	1	1	8	0	1			0	3	1	0	2	3	0	2	1	1	0	1
966	1	5		5	1		7	1	0	2	0	0	0		0			1		0	0	7	4	0	0		0	0	0	0	1	1	2	0	1			0			0	1		0	1				1
967	0	0	29	5	1	1.148	2	2	0	1	1	0	0		0		21	1		1	0	1	2	0	0	2	0	0	0	0		1	2	1	4	2	1	0	1		1			0		1	1	0	1
968	0	0	29	5	1	1.168	1	2	0	1	0	0	0		0		21	1		1	0	1	2	0	0	2	0	0	0	0		1	3	1	4	3	1	0	1	1	0	2	1	0	2	1	1	0	1
969	1	1	38	5	1	2.66	1	1	0	3	3	0	0		0		24	1		1	0	1	2	0	0	2	0	0	0	0	1	1	7	0	1			0	3		1	1		0	1	1	1	0	1
970	1	3		5	0	2.48	3	1	0	7	0	0	1	syndrome- microcephaly, ventriculomegaly, VSD	0	nnj		1		0	0	3	4	0	0	2	0	0	0	0	1	1	1	0	2		0	1	2	0	0	1		0	1	1	1	0	1
971	1	3		5	1	3.1	1	1	0	2	0	0	0		0		32	1		0	0	1	1	0	0	1	0	0	0	1	1	1	4	0	1			0	3		0	3			3				1
972	1	1	99	5	1	2.6	1	1	0	4	0	0	0		0		20	1		0	1	1	2	0	0		0	0	0	0		0	4	0	1		0	0	3	0	0	3	1	0	4	1	1	0	1
973	0	0	28	5	0	1.356		1	0	1	0	0	0		0			1		0	0									1			17	0	1		0	0	1		0			0	1				0
974	1	0	36	5	0	1.962		1	2	1	0	0	0		0			2		0	0		2	0	0	2	0	0	0	0	1		10	0	1			0	2	1	0	1	1	0	1	1	1	0	0
975	1	4		5	0	3.326	1	1	2	22	0		0	g6pd def	0			1		0	0	1	2	0	0	2	0	0	0	0	1	1	2	0	1		0	0	3	0	0	4	4	0	4	1	1	0	1
976	0	2	99	5	0	3.408	3	1	0	5	0	0	0		0			2		1	0	3											1	0	1			0	3	1	0	1		0	1	1	1	0	0
977	1	0	33	5	1	1.858	5	2	2	1	0	0	0		0	anaemia- twin twin transfusion	41	1		0	0	5	4	0	0	2	0	0	0	0	1	1	3	1	4	3	1	0	2		0	1	3	0	1	1	1	0	0
978	1	0	33	5	1	1.948	6	2	2	1	0	0	0		0		41	1		0	0	5	4	0	0	2	0	0	0	0	1	1	6	0	1			0	2		0	4			4	0	2	1	0
979	1	0	33	5	0	1.636	1	1	2	1	0	0	0		0		29	1		0	0	1	4	0	0	2	0	0	0	0			6	0	1			0	2		0	3		0	3	1			0
980	1	0	99	5	1	2.98	2	1	0	13	3	0	0		0			2		1	0	2	4							1	1	1	1	1	4	1	1	0	3	1	1	2	3	0	2	0	2	1	0
981	1	7		5	1	2.8	5	1	0	15	0	1	0		0	sepsis		1		1	2	5	0	0	0	3	1		1	1	1	0	6	1	4	13	1	0	3	0	0		1		1	1	1	0	0
982	1	0	99	5	0	2.618	2	1	2	19	0	0	0		0		34	1		0	0	2									1		1	0	1			0	3	1	1		5	0	3	1	1	0	0
983	1	0		5	1	3	1	1	0	3	3	0	0		0		20	1	unemployed	0	0	1	3	0	0	2	0	0	0	0	1	1	3	0	1			0	3	1	0		1	0	2	1	1	0	0
984	0	5		5	1	2	1	1	0	4	3	1	0		0	nnj	18	2		1	2	1	0	0	0					1		0	2	1	4	7	1	0	2	1	0		3	0	3	1	1	0	0
985	1	0	32	5	1	1.684	3	2	2	1	2	0	0		0			1		0	0	2	4	0	0	2	0	0	0	0	1	1	14	0	1			0	2	0	0		3	0		1	1	0	0
986	0	10	28	5	1	1.9	3	2	0	4	0	1	0		0		38	1	trading	0	0	3	2	0	0	2	0	0	0	0	1	1	9	0	1			0	2	1	0		4	0	2	1	1	0	0
987	0	7		5	1	2.074	2	2	0	13	0	0	0		0		20	1		1	0	1	4	0	0		0	0		0	1	1	3	0	1			0	2	1	0		1	0	3	1	1	0	0
988	0	4		5	0	3.2	1	1	2	2	0	0	0		0		30	1		0	0	1	2	0	0	2	0	0	0	0	1	1	2	0	1			0	3	1	0		3	0	1	1	1	0	0
989	1	2		5	1	3.1	1	1	0	4	3	0	0		0		25	1		1	0	1	2	0	0	2	0	0	0	0	1	1	3	0	2			0	3	0	0		5	0	4	1	1	0	0
990	1	0	41	5	0	3.174	2	1	0	3	3	0	0		0		34	1		0	0	2	2	0	0	2	0	0	0	0	1	1	5	0	1			0	3	0	0		3	0	1	1	1	0	0
991	0	1		5	1	2.938		1	2	3	3	0	0		0																		7	0	1			0	3	0	1		4	0	2	1	1	0	0
992	1	5	99	5	1	2.144	1	1	2	2	1	0	0		0		32	1		0	0	1	4	0	0	2	0	0	0	0	1	1	4	0	1			0	2	0	0		3	0	3	1	1	0	0
993	1	0	99	5	1	2.856	1	1	2	3	3	0	0		0		38	1		0	0	1	4	0	0		0	0	0	0	1	1	10	0	1		0	0	3		0	3	4	0	3	1	1	0	0
994	0	1	34	5	0	1.87	2	1	2	3	3	0	0		0	nnj		2		0	0	2	0	0	0	3				0	1	1	17	0	1			0	2		0	1	2	0	1	1			0
995	1	2		5	1	1		1	0	4	3	0	0		0		23	1		1	0	1	2	0	0	2	0	0		0	1	0	6	0	1		0	0	0	1	0	1		0	1				0
996	1	12	99	5	1	3.3	1	1	0	4	0	0	0		0		29	2		0	0	1	3	0	0	2					1	1	8	0	1			0	3	1	0	1		0	1				0
997	0	4	99	5	0	2.738	4	1	0	2	0	0	0		0		35	1		0	1	4	2	0	0	2	0	0	0	0	1	1	2	0	1		0	0	3		0								0
998	1	0	38	5	1		4	1	0	3	3	1	0		0		30	1		1	0	4	4	0	0	2		0	0	0	1	1	1	1	4	1	1	0		1	0	1		0	1				0
999	0	17		5	1	4	3	1	0	4	0	0	0		0			1		0	0		4	0	0	2	0	0	0	0	1	1	4	0	1			0	3	0	0	2	3	0	2	1			0
1000	0	3	99	5	0	3.222	4	1	0	2	0	0	0		0		35	1		0	0	4	4	0	0	2	0	0	0	0	1	1	4	0	1			0	3		0	3		0	3				0
1001	0	7		5	0	3		1	2	2	0	0	0		0			1		0			4	0	0		0	0	0	0	1	1	6	0	1			0	3		0	3		0	3				0
1002	1	0	99	5	1	3.4	3	1	0	7	0	1	1	myelomeningocoele	0	sepsis		1		0	0	3	4	0	0	2	0	0	0	0	1	1	11	0	3			1	3	1	0	1	1	0	1	1			0
1003	1	0		5	1	2.66	1	1	0	3	1	0	0		0		26	1		0	0	1	4	0	0		0			0	1		2	0	1			0	3	0	0		3	0	2	1	1	0	0
1004	1	2		5	1	2.7	1	1	0	3	3	0	0		0		29	2	0	0	1		2	0	0	2	0	0	0	0	1	1	2	0	2			0	3	0	0		3	0	3	0	2	1	0
1005	0	1	38	5	1	2.02	1	2	2	3	1	0	0		0		30	2		0		1	4	0	0	2	0	0	0	0	1	1	2	0	1			0	2	0	0			0	2	1	1	0	1
1006	1	2	38	5	1	3.2	1	1	2	4	2	0	0		0		20	1		0	0	1											3	0	1			0	3	1	0		3	0	3	1	1	0	0
1007	1	0	99	5	0	2.79	1	1	0	3	3	0	0		0		21	1		0	0	1	0		0	3	0	0	0		1	0	9	0	1			0	3	1	0		4	0	2	1	1	0	0
1008	0	0	34	5	1	1.7	1	1	0	1	0	0	0		0		27	2		0	0	1	4	0	0	2	0	0	0	0	1	1	10	0	1			0	2	0	0		1	1	3	0	2	1	0
1009	0	0	99	5	1	3.082	1	1	0	3	3	0	0		0		25	1		0	0	1	2	0	0	2	0	0	0	0	1	1	6	0	1			0	3		0	1	3	0	1	1	1	0	1
1010	0	2		5	1	2.1	1	1	0	7	1	0	1	syndrome- spina bifida, CTEV and microcephaly	0		30	1		0	0	1	2	0	0	2	0	0	0	0	1	1	1	0	2			1	2	1	0	3	3	0	2	1	1	0	1
1011	0	0	38	5	0	3.798	1	1	0	3	3	0	0		0		31	1		0	0	1	4	0	0	2	0	0	0	0	1		5	0	1			0	3	1	0		3	0	3	1	1	0	1
1012	0	28		5	1	1.33	4	2	0	4	0	0	0		0		31	1		0	0	3	2	0	0	2	0	0	0	1	1	1	9	0	1			0	1	1	0		3	0	2	1	1	0	1
1013	1	21	99	5	1	2.476	5	1	0	7	0	0	1	malrotation	0			2		1	2	5		0	0					0	1		9	0	1		0	1	2		0	1		0	1	0			1
1014	1	0		5	1	3.02		1	2	3	3	0	0		0		20	1		0	0												6	0	1			0	3	0	0		3	0	3	1	1	0	1
1015	0	4		5	1	1.3	2	2	0	2	1	0	0		0		19	1		0	0	1	1	0	0	1	0	0	0	0	1		9	0	1			0	1		0		1	0	1	0	2	1	0
1016	1	6	32	5	1	2.05	3	1	0	2	0	1	0		0			1		0	0	3	2	0	0	2	0	0	0	1	1	1	9	0	1			0	2		0		4	0	2	1	1	0	1
1017	1	14	99	5	1	2.066	1	1	0	4	0	0	0		0		18	1	student	1	0	1	4	0	0		0	0	0	0	1	1	7	0	1			0	2	1	0		5	0	2	1	1	0	1
1018	1	1		5	1			1	0	4	0	0	0		0			1		0	0												9	0	1			0		1	0		4	0	4	1	1	0	1
1019	1	2		5	1	2.7	2	1	0	3	3	0	0		0			2		0	0	2	4	0	0	2					1	1	8	0	1			0	3	0	0		5	0	3	1	1	0	1
1020	1	0	99	5	0	2.9	2	1	0	7	0	0	1	omphalocoele	0		32	1		0	0	2	3	0	0	2	0	0	0	0	1	1	9	0	1		0	1	3		0	2	3	0	2	1			0
1021	1	3		5	0	3.8	1	1	2	2	0	0	0		0		40	1		0	0	2									1		1	0	1			0	3	1	0		3	0	2	1	1	0	1
1022	0	2	35	5	1	1.596	1	1	0	1	0		0		0		25	1	patent medicine seller	0	0	1	4	0	0	2	0	0	0	0	1	1	25	0	1			0	2	0	0		5	0	4	1	1	0	1
1023	1	3	99	5	1	4.2	5	1	0	4	0	0	0		0		43	1	computer operator	0	0	5	4	0	0	2	0	0	0	0	1	1	8	0	1			0	4	0	0		5	0	3	1	1	0	1
1024	1	6		5	1	2.736	1	1	0	2	0		0		0		21	1		0	0	1	0	0	0		0	0	0	1	1	0	8	0	1			0	3	1	0		1	0	2	1	1	0	1
1025	0	23		5	1	3.2	3	2	0	4	0	0	0		0		36	1		1	0	3	4	0	0		0	0	0	0	1		11	0	1			0	3	1	0		6	0	5	1	1	0	1
1026	0	1		5	1	3	3	1	0	2	0	0	0		0		25	1		0	0	3	4	0	0	2	0	0	0	0	1	1	4	0	1			0	3		0		3	0	2	1	1	0	1
1027	1	2		5	1	2.804	1	1	2	2	0	0	0		0		27	1		0	0	1	4	0	0	2	0	0	0	0	1	1	2	0	1			0	3	0	0		4	0	3	1	1	0	1
1028	1	2	99	5	1	2.968	2	1	0	3	3		0		0	nnj	20	2		0	3	2	4	0	0	2	0	0	0	0	1	1	8	0	1			0	3		0		4	0		1	1	0	1
1029	1	0	29	5	1	1.26	1	1	0	1	0	0	0		0		30	1		1	0	1	4	0	0		0	0	0	0	1	1	27	0	1			0	1	1	0	4	4	0	4	1	1	0	0
1030	0	5	99	5	1	2.026	1	1	0	2	0	0	0		0		20	1		0	0	1	4	0	0	2	0	0	0	0	1	1	2	0	1			0	2	1	0	3	3		3	1	1	0	0
1031	1	2	99	5	1	3.8	3	1	0	3	3	1	0		0			1		0	0	3	4	0	0		0	0	0	0	1	1	8	0	1		0	0	3	0	0	2	1	0	2	1	1	0	0
1032	1	4		5	0	3.144		1	0	4	0	0	0		0			1		0	1												2	0	1			0	3	0	0	1	3	2	1	1	1	0	0
1033	0	0	99	5	1	4.6		1	0	13	0	0	0		0			1		0	0												3	0	1			0	4	1	0	4	5	0	4	0	2	1	0
1034	0	0	30	5	1	1.154		2	0	1		0	0		0			2		0	0												2	1	4	2	1	0	1	1	0	3	5	0	3	1	1	0	0
1035	0	10	99	5	1	2.5	1	1	0	22	0	0	0	g6pd def	0			1		0	0	1	4	0	0	2	0	0	0	0			2	0	1			0	2		0	1	1	0	1				0
1036	0	1	99	5	1	2.594	1	1	0	9	0	0	0		0		29	1		0	0	1	1	0	0	1	0	0	0	0	1	1	5	0	1			0	3	1	0		2	0		1	1	0	0
1037	0	1	99	5	0	3.204	1	1	0	2	0	0	0		0			1		0	0	1	4	0	0	2	0	0	0	0	1	1	1	0	2			0	3		0		6	0	3	1	1	0	1
1038	1	0	99	5	0	2.3	1	1	2	5	0	0	0		0		28	2		0	0	1	4	0	0		0	0	0	0	1	1	2	0	1			0	2	1	0	2	3	0	2	0	2	1	0
1039	0	1	99	5	0	3.186	1	1	2	22	0	0	0	g6pd def	0		30	1		0	0	1	4	0	0	2	0	0	0	0	1	1	2	0	1			0	3	1	0	2			2	1	1	0	0
1040	1	2		5	1	2.289	2		0	4	3	0	0		0		23	1		0	0	2	3	0	0	2	0	0	0	0	1	1	7	1	4	9	1	0	2	0	0		3	0	2	1	1	0	0
1041	1	1		5	0	3.008	3	1	0	22	0	0	0	g6pd def	0			1		0	0	3	4	0	0	2	0	0	0	0	1	1	4	0	1			0	3		0			0					0
1042	1	7		5	1	2	2	1	0	7	0	1	1	intestinal atresia	0	sepsis	25	1	trading	1	0	2	4	0	0		0	0	0	0	1	0	1	1	4	7	1	1	2	1	0	4	4	0	5	1			0
1043	1	8		5	0			1	0	2	0	0	0		0																		3	0	1			0		0	0	2	5	0	2	1	1	0	0
1044	0	0		5	1	1.85	4	2	0	1	3	0	0		0	nnj		1		1	0	3	4	0	0		0	0		0	1	1	19	0	1			0	2	0	0	2		0	2	1	1	0	1
1045	0	0		5	1	1.8	3	2	0	1	3	0	0		0	nnj		1		1	0	3	4	0	0		0	0		0	1	1	19	0	1		0	0	2		0		4	0	2	1	1	0	1
1046	1	0		5	1	3.122	4	1	0	3	3	0	0		0		30	1		0	0	4	4	0	0		0	0	0	0	1	1	6	0	1			0	3	1	0		3	0	1	1	1	0	1
1047	0	2	99	5	0	2.478	2	1	0	2	0	0	0		0			1		0	0	2	4	0	0	2	0	0			1	1	2	0	1			0	2		0	4	5	0	4	1	1	0	1
1048	0	0	39	5	0	3.784	1	1	0	10	0	0	0		0			2		0	0	1	4	0	0	2	0	0	0	0	1	1	2	0	1		0	0	3	0	0	1		0	1	0			1
1049	1	3	99	5	0	2.7	4	1	2	2	0	0	0		0		33	1		0	0	4	4	0	0	2	0	0	0	0	1	1	1	0	1			0	3	0	0	3		0	3				1
1050	0	0	33	5	1	2.14	1	1	0	1	3		0		0		21	1	trading	1	0	1	4	0	0		0	0	0	0	1	1	1	1	4	1	1	0	2	0	0	1	1	0	1	1			1
1051	0	1	32	5	1	1.7	3	2	0	1			0				28	1	trading	0	0	2	4	0	0	2	0	0	0	0	1	1	8	0	1			0	2		0	1	3	0	1	1			1
1052	1	0		5	0	2.86	1	1	0	3	3	0	0		0			1		0	0	1	0	0	0					0	1	0	5	0	1			0	3		0			0					1
1053	0	7		5	1	3	2	1	0	7	0	0	1	ARM, ileal atresia	0		28	1	trading	0	0	2	4	0	0					0	1	1	27	1	4	34	1	1	3		1	4	4		6	1	1	0	0
1054	0	5		4	1		1	1	0	4	1	0	0		0		22	1		0	0	1											1	1	4	5	1	0		0	0	1	3	2	1	1			0
1055	1	1	36	4	1	.7	2	1	0	1	0	0	0		0			1		0		2	4	0	0	2	0	0	0	0	1		2	1	4	3	1	0	0		0	2	4	0	2	1	1	0	1
1056	1	6		4	1			1	0	4	0	0	0		0			1		0	0												2	1	4	7	1	0			0	1	4	0	1	1	1	0	1
1057	1	0	24	5	0	.63	5	1	0	1	3	0	0		0		35	1		0	0	5	2	0	0		0	0	0	0	1	0	3	1	4	3	1	0	0	0	0		4	0	3	1			1
1058	1	9		5	1		7	2	0	2	3		0		0		35					7	1	0	0	2	0	0	0	0	1	1	1	1	4	9	1	0		1	0	2	4	0	2	1	1	0	1
[truncated: 16 more columns]
